# Supplementary material for: Genome-Wide Scans for Ghanaian Plasmodium falciparum Genes Under Selection From Local and Chinese Host Populations
Source: Front Cell Infect Microbiol. 2021 Feb 25;11:630797. doi: 10.3389/fcimb.2021.630797 (PMC7947188; doi:10.3389/fcimb.2021.630797)
Supplement: Supplementary Table 1 — 37 drug-resistance/putative genes summary with |iHS| and XP-EHH value. [file Table_1.xls]

## Sheet: Table S1
Table S1. 37 drug-resistance/putative genes summary with |iHS| and XP-EHH value.
Gene	Chromosome	position	XP-EHH value range	|iHS| highest value	Nucleotide diversity (Pi)	Tajima's D (imported samples)	Product Description
PF3D7_0523000	Pf3D7_05_v3	957890 to 962149	-0.6504 to 0.5816	1.35469	0.000495682	-0.19073	multidrug resistance protein 1
PF3D7_0319700	Pf3D7_03_v3	820708 to 830802	-0.9036 to 1.2974	1.88514	0.000462321	-1.23613	ABC transporter I family member 1, putative
PF3D7_0613800	Pf3D7_06_v3	566139 to 578993	-3.7006 to 1.5773	3.61322	0.00189306	-0.54632	AP2 domain transcription factor, putative
PF3D7_0310200	Pf3D7_03_v3	427290 to 440942	-1.4170 to 1.5439	1.85799	0.000716216	-1.52095	phd finger protein, putative
PF3D7_1211900	Pf3D7_12_v3	529005 to 532799	-0.7238 to 1.0165	1.50021	0.000658935	-0.13087	non-SERCA-type Ca2+ -transporting P-ATPase
PF3D7_0709700	Pf3D7_07_v3	435089 to 436195	-	1.50237	0.00160739	0.84519	prodrug activation and resistance esterase
PF3D7_0629500	Pf3D7_06_v3	1213948 to 1216005	-0.2875 to 1.9031	2.14263	0.000756226	0.23146	amino acid transporter AAT1
PF3D7_0709000	Pf3D7_07_v3	403222 to 406317	-0.8223 to 1.8324	1.70386	0.00102316	-0.64868	chloroquine resistance transporter
PF3D7_0107500	Pf3D7_01_v3	304362 to 309257	-1.3753 to 0.9517	1.35988	0.000715015	-0.63554	Niemann-Pick type C1-related protein
PF3D7_0108400	Pf3D7_01_v3	344400 to 346540	-0.1316 to 0.9309	3.02848	0.000804777	-1.47797	mitochondrial carrier protein, putative
PF3D7_1007700	Pf3D7_10_v3	301126 to 305919	-0.4849 to 0.9385	0.541444	0.000104319	0.98627	AP2 domain transcription factor AP2-I
PF3D7_0321900	Pf3D7_03_v3	922974 to 927942	-1.6993 to 1.7206	2.1596	0.000849884	-0.86556	cyclic amine resistance locus protein
PF3D7_1036800	Pf3D7_10_v3	1448692 to 1451646	-0.3094 to 2.0925	1.52928	0.0005454	-1.17886	acetyl-CoA transporter, putative
PF3D7_1222600	Pf3D7_12_v3	907203 to 914501	-2.3452 to 0.4028	1.20416	0.00118754	-0.09213	AP2 domain transcription factor AP2-G
PF3D7_1208400	Pf3D7_12_v3	390932 to 395626	-0.2427 to 0.6582	1.32653	0.000402405	-1.1893	amino acid transporter, putative
PF3D7_1113300	Pf3D7_11_v3	519189 to 520220	-	-	0	0	UDP-galactose transporter, putative
PF3D7_1229100	Pf3D7_12_v3	1192888 to 1199214	-1.4891 to 0.4135	1.37244	0.00092212	0.27478	multidrug resistance-associated protein 2
PF3D7_0112200	Pf3D7_01_v3	464726 to 470194	-	-	0	0	multidrug resistance-associated protein 1
PF3D7_1238800	Pf3D7_12_v3	1610363 to 1612741	-0.4724 to 0.9904	0.895886	0.000163536	0.15647	acyl-CoA synthetase
PF3D7_0302600	Pf3D7_03_v3	141556 to 145653	-2.4424 to 0.2340	1.5383	0.00261709	0.20388	ABC transporter B family member 4, putative
PF3D7_0525100	Pf3D7_05_v3	1041745 to 1043766	-0.8277 to 1.4866	1.27907	0.00164935	0.03044	acyl-CoA synthetase
PF3D7_0909700	Pf3D7_09_v3	440914 to 444024	-1.2187 to 1.8049	1.54521	0.00100036	-1.39946	FHA domain protein, putative
PF3D7_1471200	Pf3D7_14_v3	2912386 to 2915354	-	1.10678	0.0002059	-0.58325	inorganic anion exchanger, inorganic anion antiporter
PF3D7_1219600	Pf3D7_12_v3	785571 to 790673	-1.3846 to 1.4092	1.42045	0.000990897	0.68712	aminophospholipid-transporting P-ATPase
PF3D7_1434000	Pf3D7_14_v3	1364749 to 1366113	-0.4535 to 0.7582	1.06351	0.000488759	-1.51297	CCR4-associated factor 16, putative
PF3D7_0509800	Pf3D7_05_v3	410268 to 415308	-0.7558 to 1.6939	2.40167	0.000727513	-1.11367	phosphatidylinositol 4-kinase
PF3D7_0109800	Pf3D7_01_v3	380697 to 382424	-	-	0	0	phenylalanine--tRNA ligase alpha subunit
PF3D7_0212800	Pf3D7_02_v3	528249 to 531923	-0.7994 to 0.6408	1.12312	0.000680457	-0.68386	multidrug efflux pump, putative
PF3D7_1447900	Pf3D7_14_v3	1954601 to 1957675	-0.6079 to 0.2569	1.19323	0.000777127	-0.32331	multidrug resistance protein 2
PF3D7_1241700	Pf3D7_12_v3	1778154 to 1779411	-0.2365 to 1.9961	1.2959	0.000839742	-1.14944	replication factor C subunit 4, putative
PF3D7_1116700	Pf3D7_11_v3	630779 to 632881	-	1.62062	0.00111005	0.24844	dipeptidyl aminopeptidase 1
PF3D7_0417200	Pf3D7_04_v3	748088 to 749914	-	-	0.00051722	-0.55157	bifunctional dihydrofolate reductase-thymidylate synthase
PF3D7_1147500	Pf3D7_11_v3	1889826 to 1892597	-	0.995049	0.000601468	-0.39837	protein farnesyltransferase subunit beta
PF3D7_1350100	Pf3D7_13_v3	2005962 to 2007950	-0.28998 to 0.5588	1.48699	0.000335346	-1.51297	lysine--tRNA ligase
PF3D7_1121900	Pf3D7_11_v3	835889 to 837466	-	-	0	0	serine/threonine protein kinase, putative
PF3D7_0515300	Pf3D7_05_v3	628981 to 635382	-1.3321 to 1.3009	2.73223	0.000807166	-1.07437	phosphatidylinositol 3-kinase
PF3D7_1343700	Pf3D7_13_v3	1724817 to 1726997	-	2.64161	0.000433231	-0.55157	kelch protein K13

## Sheet: Table S2
Table S2. 5,602 P. falciparum genes with population genetic statistics (nucleotide diversity, Watterson’s estimator, Tajima’s D and FST test).
Chromosome	Gene	Product		Nucleotide diversity (Pi)			Watterson’s estimator (Theta S)			Tajima’s D test			FST
				China imported samples	Ghana original samples		China imported samples	Ghana original samples		China imported samples	Ghana original samples		imported vs local samples
Pf3D7_01_v3	PF3D7_0100100	erythrocyte membrane protein 1, PfEMP1		0.0133637	0.00360229		0.0185031	0.0063672		-1.4478	-1.47306		0.28328
Pf3D7_01_v3	PF3D7_0100200	rifin		0.013288	0.00757335		0.0162193	0.0129816		-0.9231	-1.37127		0
Pf3D7_01_v3	PF3D7_0100300	erythrocyte membrane protein 1, PfEMP1		0.0055153	0.00751233		0.00693214	0.0128039		-1.05146	-1.40376		0.14024
Pf3D7_01_v3	PF3D7_0100400	rifin		0.0156236	0.00771997		0.0210993	0.0149597		-1.33359	-1.60448		0.20172
Pf3D7_01_v3	PF3D7_0100500	erythrocyte membrane protein 1 (PfEMP1), exon 1, pseudogene		0	0.00308837		0	0.00530612		0	-0.76152		0.21483
Pf3D7_01_v3	PF3D7_0100600	rifin		0.00841477	0.0084503		0.0125842	0.0185455		-1.68118	-1.81573		0.17038
Pf3D7_01_v3	PF3D7_0100700	Plasmodium exported protein, unknown function, fragment		0	0.0162246		0	0.0212767		0	-0.70372		0.3536
Pf3D7_01_v3	PF3D7_0100800	rifin		0.0147577	0.0117061		0.0182325	0.0212115		-0.97603	-1.50078		0.29911
Pf3D7_01_v3	PF3D7_0100900	rifin		0.0135568	0.00890004		0.018503	0.0147285		-1.36901	-1.30882		0
Pf3D7_01_v3	PF3D7_0101000	rifin		0.00881684	0.0111158		0.0128715	0.0150763		-1.59728	-0.86845		0
Pf3D7_01_v3	PF3D7_0101100	exported protein family 4		0	0.000211847		0	0.00123476		0	-1.96771		0
Pf3D7_01_v3	PF3D7_0101200	exported protein family 3		0.000277085	0.000604378		0.000458774	0.00220316		-1.08823	-1.83385		0
Pf3D7_01_v3	PF3D7_0101300	Pfmc-2TM Maurer's cleft two transmembrane protein		0.00269821	0.0121858		0.00274922	0.0229822		-0.08094	-1.55565		0.22307
Pf3D7_01_v3	PF3D7_0101400	exported protein family 1, pseudogene		0	0.00200761		0	0.00902104		0	-2.44155		0.25463
Pf3D7_01_v3	PF3D7_0101500	erythrocyte membrane protein 1 (PfEMP1), exon 2, pseudogene		0.00255892	0.00645326		0.00379087	0.0116606		-1.58203	-1.48114		0.09
Pf3D7_01_v3	PF3D7_0101600	rifin		0.0147071	0.0049859		0.02195	0.0109802		-1.69822	-1.79068		0.4928
Pf3D7_01_v3	PF3D7_0101700	erythrocyte membrane protein 1 (PfEMP1), exon 2, pseudogene		0.00240836	0.00811722		0.0037848	0.0128384		-1.7456	-1.21518		0.22079
Pf3D7_01_v3	PF3D7_0101800	stevor		0.00439197	0.0127667		0.00679966	0.0233818		-1.73019	-1.51433		0.17611
Pf3D7_01_v3	PF3D7_0101900	rifin		0.0170723	0.00561071		0.0224885	0.0158328		-1.23734	-2.13886		0.29632
Pf3D7_01_v3	PF3D7_0102000	Plasmodium exported protein (PHISTa), unknown function, pseudogene		0.00233304	0.00090227		0.00386285	0.00566822		-1.79752	-2.49191		0.39244
Pf3D7_01_v3	PF3D7_0102100	stevor, pseudogene		0.0084413	0.00769574		0.0056339	0.0131809		2.37742	-1.34531		0.18667
Pf3D7_01_v3	PF3D7_0102200	ring-infected erythrocyte surface antigen		0.00235826	0.00269679		0.00201871	0.00447871		0.82465	-1.30814		0.20715
Pf3D7_01_v3	PF3D7_0102300	Plasmodium exported protein, unknown function		0	0.000914883		0	0.00311012		0	-1.73435		0.10221
Pf3D7_01_v3	PF3D7_0102400	lysophospholipase, putative, pseudogene		0.00178589	0.00323261		0.001918	0.00494654		-0.30052	-1.06069		0.24456
Pf3D7_01_v3	PF3D7_0102500	erythrocyte binding antigen-181		0.00105631	0.000601937		0.00131172	0.00202198		-0.95141	-2.25749		0.46116
Pf3D7_01_v3	PF3D7_0102600	serine/threonine protein kinase, FIKK family		0.000679348	0.000467613		0.000666553	0.00177832		0.07803	-2.15652		0.4214
Pf3D7_01_v3	PF3D7_0102700	merozoite-associated tryptophan-rich antigen		0.00120648	0.00146843		0.00114148	0.00243631		0.21755	-1.06747		0.24092
Pf3D7_01_v3	PF3D7_0102800	seipin domain-containing protein, putative		0.000457122	0.000601095		0.000605491	0.00161541		-0.93613	-1.75738		0.19958
Pf3D7_01_v3	PF3D7_0102900	aspartate--tRNA ligase		0.00035461	0.000478291		0.000587134	0.00229744		-1.51297	-2.34668		0.71593
Pf3D7_01_v3	PF3D7_0103000	vacuolar protein sorting-associated protein VTA1, putative		0.000144488	0.000610897		0.000239231	0.00165946		-1.08823	-1.72398		0.26332
Pf3D7_01_v3	PF3D7_0103100	vacuolar protein sorting-associated protein 51, putative		0.00106489	0.00103112		0.00150056	0.00336285		-1.42779	-2.28582		0.22372
Pf3D7_01_v3	PF3D7_0103200	nucleoside transporter 4		0.000428174	0.00355729		0.000708934	0.00390887		-1.51297	-0.27723		0.31799
Pf3D7_01_v3	PF3D7_0103300	conserved protein, unknown function		0.00122964	0.00142659		0.00133504	0.00306315		-0.36752	-1.69459		0.27464
Pf3D7_01_v3	PF3D7_0103400	zinc-carboxypeptidase, putative		0.000582751	0.00140927		0.00075676	0.0035938		-1.07042	-2.00865		0.19246
Pf3D7_01_v3	PF3D7_0103500	conserved Plasmodium protein, unknown function		0.000995556	0.0014189		0.00105966	0.00364382		-0.29559	-2.03673		0.1873
Pf3D7_01_v3	PF3D7_0103600	ATP-dependent RNA helicase, putative		0.00214681	0.00331009		0.00187649	0.00373552		0.71809	-0.37758		0.29106
Pf3D7_01_v3	PF3D7_0103700	L-seryl-tRNA(Sec) kinase, putative		0.00120106	0.00240309		0.00118471	0.00397349		0.06158	-1.25571		0.36295
Pf3D7_01_v3	PF3D7_0103800	actin-related protein		0.000227894	0.00194717		0.000167701	0.00259502		0.98627	-0.76423		0.15698
Pf3D7_01_v3	PF3D7_0103900	parasite-infected erythrocyte surface protein		0.000128675	0.00018688		0.00021305	0.00113681		-1.08823	-2.16218		0
Pf3D7_01_v3	PF3D7_0104000	thrombospondin-related sporozoite protein		0.000579458	0.00117297		0.000959419	0.00179177		-1.3624	-0.8203		0
Pf3D7_01_v3	PF3D7_0104100	conserved Plasmodium membrane protein, unknown function		0.00735808	0.00756578		0.00707833	0.00624642		0.20169	0.697		0.257
Pf3D7_01_v3	PF3D7_0104200	StAR-related lipid transfer protein		0.00206349	0.00109242		0.00183968	0.0016828		0.54268	-0.94268		0.32998
Pf3D7_01_v3	PF3D7_0104300	ubiquitin carboxyl-terminal hydrolase 1, putative		0.00172328	0.0015088		0.00191337	0.00392259		-0.50804	-2.08341		0.32839
Pf3D7_01_v3	PF3D7_0104400	4-hydroxy-3-methylbut-2-enyl diphosphate reductase		0	0.000188497		0	0.00134386		0	-2.27003		0.18539
Pf3D7_01_v3	PF3D7_0104500	conserved protein, unknown function		0.00060024	0.000775466		0.000441701	0.00188549		0.98627	-1.44657		0.26836
Pf3D7_01_v3	PF3D7_0104600	conserved Plasmodium protein, unknown function		0.000552929	0.000760661		0.000732395	0.00332177		-1.11219	-2.51692		0.35862
Pf3D7_01_v3	PF3D7_0104700	major facilitator superfamily-related transporter, putative		0.000312256	0.000627831		0.000517007	0.00183912		-1.51297	-1.92707		0.50897
Pf3D7_01_v3	PF3D7_0104800	novel putative transporter 1, putative		0.00012823	0.0011112		0.000212312	0.00203917		-1.08823	-1.31135		0.2601
Pf3D7_01_v3	PF3D7_0104900	RNase MRP		0.00072385	0.000210879		0.00119849	0.001279		-1.08823	-1.30469		0.18362
Pf3D7_01_v3	PF3D7_0105000	unspecified product		0.000675447	0.00209629		0.00111835	0.00358042		-1.08823	-0.94415		0.20563
Pf3D7_01_v3	PF3D7_0105100	conserved Apicomplexan protein, unknown function		0	0.000100877		0	0.000911028		0	-1.38929		0.24191
Pf3D7_01_v3	PF3D7_0105200	heptatricopeptide repeat and RAP domain-containing protein, putative		0	0.000127148		0	0.00103572		0	-2.21686		0.34573
Pf3D7_01_v3	PF3D7_0105300	cyclase-associated protein		0.00033217	0.000255674		0.000549981	0.00146731		-1.08823	-1.78316		0.35677
Pf3D7_01_v3	PF3D7_0105400	conserved Plasmodium protein, unknown function		0.000367917	0.000965849		0.000609167	0.00130017		-1.08823	-0.5174		0.30772
Pf3D7_01_v3	PF3D7_0105500	conserved protein, unknown function		0.00042983	4.20484e-05		0.000711677	0.000379742		-1.3624	-1.38929		0.36356
Pf3D7_01_v3	PF3D7_0105600	conserved Plasmodium protein, unknown function		0.000405219	0.000840273		0.000447285	0.00286399		-0.39837	-2.29116		0.39046
Pf3D7_01_v3	PF3D7_0105700	asparagine-rich antigen Pfa35-2		0.000531921	0.00137235		0.000760614	0.00320411		-1.4741	-1.92058		0.27431
Pf3D7_01_v3	PF3D7_0105800	cyclin-dependent kinases regulatory subunit, putative		0.000899604	0.000929176		0.00105919	0.00240198		-0.68386	-1.90675		0.22342
Pf3D7_01_v3	PF3D7_0105900	3'-5' exonuclease, putative		0	0.000897884		0	0.00262546		0	-1.89614		0.14265
Pf3D7_01_v3	PF3D7_0106000	conserved protein, unknown function		0.000802826	0.00122889		0.000930476	0.00290801		-0.61197	-1.82465		0.29208
Pf3D7_01_v3	PF3D7_0106100	V-type proton ATPase subunit C, putative		0.000193069	0.000207758		0.000319667	0.00187627		-1.08823	-2.34802		0.27236
Pf3D7_01_v3	PF3D7_0106200	EF hand domain-containing protein, putative		0	0.000462092		0	0.00133404		0	-1.48876		0.25961
Pf3D7_01_v3	PF3D7_0106300	calcium-transporting ATPase		0.000238195	0.001257		0.000278389	0.00217865		-0.55157	-1.34411		0.32356
Pf3D7_01_v3	PF3D7_0106400	pre-rRNA-processing protein TSR2, putative		0.000994152	0.000671411		0.00116191	0.00185993		-0.55157	-1.61484		0.13061
Pf3D7_01_v3	PF3D7_0106500	conserved Plasmodium protein, unknown function		0.000537846	0.00056234		0.00069504	0.0034305		-1.02653	-2.7407		0.22426
Pf3D7_01_v3	PF3D7_0106600	conserved Plasmodium protein, unknown function		0.000247188	0.000482034		0.000409274	0.00371251		-1.08823	-2.48562		0.18292
Pf3D7_01_v3	PF3D7_0106700	small ribosomal subunit assembling AARP2 protein		0.00143278	0.00122332		0.00153877	0.00342111		-0.33658	-2.10721		0
Pf3D7_01_v3	PF3D7_0106800	ras-related protein Rab-5C		0	0.00195218		0	0.0029943		0	-1.06917		0
Pf3D7_01_v3	PF3D7_0106900	2-C-methyl-D-erythritol 4-phosphate cytidylyltransferase, putative		0.00030248	0.000251465		0.000500822	0.00124708		-1.51297	-2.20781		0
Pf3D7_01_v3	PF3D7_0107000	centrin-1		0	0.00228334		0	0.00384954		0	-1.23063		0
Pf3D7_01_v3	PF3D7_0107100	conserved protein, unknown function		0.000272498	0.000264817		0.00045118	0.00180558		-1.3624	-2.38832		0.01184
Pf3D7_01_v3	PF3D7_0107200	CCR4 domain-containing protein 3, putative		0.000737101	0.00378763		0.00108483	0.00434137		-1.39844	-0.40593		0.23574
Pf3D7_01_v3	PF3D7_0107300	conserved Plasmodium protein, unknown function		0.000340309	8.32282e-05		0.000563456	0.000751632		-1.3624	-1.92032		0.24462
Pf3D7_01_v3	PF3D7_0107400	ATP synthase-associated protein, putative		0	0.000141469		0	0.00127761		0	-1.62025		0.10179
Pf3D7_01_v3	PF3D7_0107500	Niemann-Pick type C1-related protein		0.000715015	0.00137264		0.000826825	0.00256688		-0.63554	-1.51397		0.27884
Pf3D7_01_v3	PF3D7_0107600	eukaryotic translation initiation factor 2-alpha kinase 2, putative		0.000940046	0.00126926		0.00146037	0.00340403		-1.74684	-2.06637		0.21607
Pf3D7_01_v3	PF3D7_0107700	dolichyl-diphosphooligosaccharide--protein glycosyltransferase subunit OST3/OST6, putative		0.000290216	0.000766593		0.00027458	0.00205117		0.15647	-1.7319		0.22016
Pf3D7_01_v3	PF3D7_0107800	double-strand break repair protein MRE11		0.000660482	0.000865264		0.00089474	0.00244015		-1.20498	-2.05732		0.22495
Pf3D7_01_v3	PF3D7_0107900	conserved Plasmodium protein, unknown function		0.000268709	0.000849553		0.000444906	0.00213656		-1.08823	-1.52225		0.3067
Pf3D7_01_v3	PF3D7_0108000	proteasome subunit beta type-3, putative		0.00039436	0.000880528		0.000652949	0.00243884		-1.3624	-1.767		0.38104
Pf3D7_01_v3	PF3D7_0108100	conserved protein, unknown function		0.000253807	0.000560001		0.00018677	0.00219248		0.98627	-2.20669		0
Pf3D7_01_v3	PF3D7_0108300	conserved Plasmodium protein, unknown function		0.00195049	0.00153292		0.00220817	0.00332856		-0.59127	-1.79796		0.29934
Pf3D7_01_v3	PF3D7_0108400	mitochondrial carrier protein, putative		0.000804777	0.00153817		0.00120353	0.00339443		-1.47797	-1.71346		0.11558
Pf3D7_01_v3	PF3D7_0108500	conserved Plasmodium protein, unknown function		0.010101	0.00697794		0.0095568	0.010563		0.27333	-1.03898		0.33694
Pf3D7_01_v3	PF3D7_0108600	conserved protein, unknown function		0.000408747	0.00242143		0.000676769	0.00481487		-1.51297	-1.56773		0.33991
Pf3D7_01_v3	PF3D7_0108700	secreted ookinete protein, putative		0.0019103	0.00257233		0.00151065	0.00438296		1.28256	-1.36385		0.2515
Pf3D7_01_v3	PF3D7_0108800	mitochondrial carrier protein, putative		0.000177423	0.00462725		0.000293762	0.00384032		-1.3624	0.65608		0.38408
Pf3D7_01_v3	PF3D7_0108900	unspecified product		0	0.00201004		0	0.00360533		0	-1.16832		0.23407
Pf3D7_01_v3	PF3D7_0109000	photosensitized INA-labeled protein PHIL1		0	0		0	0		0	0		0.33232
Pf3D7_01_v3	PF3D7_0109100	LCCL domain-containing protein		0.000139543	0.000214665		0.000231044	0.0013561		-1.3624	-2.49453		0.26699
Pf3D7_01_v3	PF3D7_0109200	cleavage and polyadenylation specificity factor subunit 5, putative		0	3.11447e-05		0	0.000281269		0	-1.03715		0.31803
Pf3D7_01_v3	PF3D7_0109300	fatty acid elongation protein, GNS1/SUR4 family, putative		0	0.000785528		0	0.00196818		0	-1.61457		0.37225
Pf3D7_01_v3	PF3D7_0109400	tubulin-specific chaperone a, putative		0.00120027	0.000823586		0.00113561	0.000908918		0.1959	-0.17106		0.33414
Pf3D7_01_v3	PF3D7_0109500	N-acetyltransferase, GNAT family, putative		0	0.000637941		0	0.000553032		0	0.23986		0.23078
Pf3D7_01_v3	PF3D7_0109600	cold-shock protein, putative		0.000536399	0.00224789		0.000507499	0.0051451		0.15647	-1.63563		0.43975
Pf3D7_01_v3	PF3D7_0109700	rRNA biogenesis protein RRP36, putative		0	0.000657043		0	0.00239058		0	-1.78181		0.24911
Pf3D7_01_v3	PF3D7_0109800	phenylalanine--tRNA ligase alpha subunit		0	0.000175123		0	0.00125049		0	-2.27061		0.07808
Pf3D7_01_v3	PF3D7_0109850	phosphatidate cytidylyltransferase, putative		0.00018253	0.0024542		0.000219795	0.00357703		-0.58325	-1.01877		0.24654
Pf3D7_01_v3	PF3D7_0109950	conserved protein, unknown function		0.00211941	0.00151266		0.00268785	0.00414325		-0.97334	-1.92045		0.14242
Pf3D7_01_v3	PF3D7_0110000	conserved Plasmodium protein, unknown function		0.00157828	0.00118563		0.00261319	0.00362535		-1.67754	-1.83609		0.26395
Pf3D7_01_v3	PF3D7_0110100	selenocysteine-specific elongation factor, putative		0.00120859	0.00317605		0.00170584	0.00574136		-1.39074	-1.47147		0.2159
Pf3D7_01_v3	PF3D7_0110200	FAD-linked sulfhydryl oxidase ERV1, putative		0	0.000100877		0	0.000911028		0	-1.38929		0.21658
Pf3D7_01_v3	PF3D7_0110300	Plasmodium RNA of unknown function RUF5		0	0.0030341		0	0.00644868		0	-1.3381		0.22579
Pf3D7_01_v3	PF3D7_0110400	DNA-directed RNA polymerase II subunit RPB9, putative		0.000231481	0.00215475		0.000383268	0.00245408		-1.08823	-0.32773		0.24119
Pf3D7_01_v3	PF3D7_0110500	bromodomain protein, putative		0.000689	0.00100954		0.0009441	0.00257477		-1.32031	-2.01144		0.22697
Pf3D7_01_v3	PF3D7_0110600	phosphatidylinositol-4-phosphate 5-kinase		0.00143425	0.00169505		0.00143055	0.00381661		0.01287	-1.85837		0.71357
Pf3D7_01_v3	PF3D7_0110700	chromatin assembly factor 1 protein WD40 domain, putative		0.000787728	0.00043054		0.00109832	0.000586049		-1.14944	-0.53393		0.38063
Pf3D7_01_v3	PF3D7_0110800	transcription initiation factor TFIIB, putative		0.00131804	0.00165297		0.000872923	0.00256179		2.07266	-1.05139		0.51486
Pf3D7_01_v3	PF3D7_0110900	adenylate kinase-like protein 1		0	0.000270886		0	0.0021035		0	-1.98441		0.52636
Pf3D7_01_v3	PF3D7_0111000	kinesin-8, putative		0.000728095	0.00163138		0.000888277	0.00358865		-0.86556	-1.81394		0.22165
Pf3D7_01_v3	PF3D7_0111200	conserved protein, unknown function		0.000944288	0.000367473		0.00156347	0.00250274		-1.51297	-2.15604		0.30295
Pf3D7_01_v3	PF3D7_0111300	P-loop containing nucleoside triphosphate hydrolase, putative		0.000206172	0.000568279		0.00021007	0.0011209		-0.06382	-1.44252		0.30429
Pf3D7_01_v3	PF3D7_0111400	conserved Plasmodium protein, unknown function		0	0.000158005		0	0.00100167		0	-2.22388		0.30755
Pf3D7_01_v3	PF3D7_0111500	UMP-CMP kinase, putative		0.00132125	0.00227096		0.00104172	0.0033351		1.13663	-0.9802		0.22828
Pf3D7_01_v3	PF3D7_0111600	conserved Plasmodium protein, unknown function		0	0.000259706		0	0.00157903		0	-1.90311		0.27716
Pf3D7_01_v3	PF3D7_0111700	conserved protein, unknown function		0	6.15836e-05		0	0.000556164		0	-1.03715		0.30469
Pf3D7_01_v3	PF3D7_0111800	eukaryotic translation initiation factor 4E, putative		0.000551029	0.00117169		0.000912348	0.00243409		-1.76663	-1.61707		0.32557
Pf3D7_01_v3	PF3D7_0111900	conserved protein, unknown function		0	0.00176455		0	0.000976748		0	1.46954		0.72944
Pf3D7_01_v3	PF3D7_0112000	TatD-like deoxyribonuclease		9.71675e-05	0.000468382		0.000160882	0.000858445		-1.08823	-1.17574		0.33132
Pf3D7_01_v3	PF3D7_0112100	conserved Plasmodium protein, unknown function		0	0		0	0		0	0		0.23491
Pf3D7_01_v3	PF3D7_0112200	multidrug resistance-associated protein 1		0	0.000106295		0	0.000646283		0	-2.40768		0.12182
Pf3D7_01_v3	PF3D7_0112300	18S ribosomal RNA		0.000103455	0.00023511		0.000171293	0.000913996		-1.08823	-1.92195		0.20674
Pf3D7_01_v3	PF3D7_0112400	unspecified product		0	0.000490387		0	0.00394626		0	-2.15181		0.37881
Pf3D7_01_v3	PF3D7_0112500	5.8S ribosomal RNA		0	0		0	0		0	0		0.11315
Pf3D7_01_v3	PF3D7_0112600	unspecified product		0	0.00166267		0	0.00115622		0	0.94589		0.30966
Pf3D7_01_v3	PF3D7_0112700	28S ribosomal RNA		5.41609e-05	0.000755859		8.96751e-05	0.00177043		-1.08823	-1.79559		0.28957
Pf3D7_01_v3	PF3D7_0112800	Plasmodium exported protein (hyp11), unknown function		0.000274687	0.00260566		0.000454805	0.00194142		-1.08823	0.84069		0.27956
Pf3D7_01_v3	PF3D7_0112900	Plasmodium exported protein, unknown function		0.00194363	0.0015319		0.00214541	0.00171714		-0.38227	-0.24571		0.70338
Pf3D7_01_v3	PF3D7_0113000	glutamic acid-rich protein GARP		0.00268456	0.00158972		0.00214013	0.00298662		1.21372	-1.45446		0.28347
Pf3D7_01_v3	PF3D7_0113100	surface-associated interspersed protein 1.1 (SURFIN 1.1)		0.0048864	0.00467188		0.00510177	0.00625709		-0.21659	-0.85165		0.39534
Pf3D7_01_v3	PF3D7_0113200	Plasmodium exported protein, unknown function		0.00343403	0.00293878		0.00327655	0.0048336		0.23398	-1.2515		0.25928
Pf3D7_01_v3	PF3D7_0113300	Plasmodium exported protein (hyp1), unknown function		0.00427571	0.00299799		0.0045612	0.00466478		-0.31082	-1.13898		0.30963
Pf3D7_01_v3	PF3D7_0113400	Plasmodium exported protein, unknown function		0.000594177	0.00454277		0.000983789	0.00695541		-1.60974	-1.11635		0.53706
Pf3D7_01_v3	PF3D7_0113600	surface-associated interspersed protein 1.2 (SURFIN 1.2), pseudogene		0.00858034	0.00801589		0.00816362	0.00864394		0.26429	-0.24658		0.3024
Pf3D7_01_v3	PF3D7_0113700	heat shock protein 40, type II		0.00219463	0.000285268		0.00269931	0.000997143		-0.89202	-1.80413		0.30939
Pf3D7_01_v3	PF3D7_0113800	DBL containing protein, unknown function		0.014538	0.0109811		0.0130951	0.00930235		0.57399	0.61625		0.17806
Pf3D7_01_v3	PF3D7_0113900	CX3CL1-binding protein 1		0.0016982	0.00410653		0.00160671	0.00492959		0.23146	-0.49764		0.2998
Pf3D7_01_v3	PF3D7_0114000	exported protein family 1		0.00077726	0.00598051		0.00122564	0.0126437		-1.76527	-1.79174		0.21472
Pf3D7_01_v3	PF3D7_0114100	Pfmc-2TM Maurer's cleft two transmembrane protein		0.00439903	0.0102586		0.00516897	0.0155456		-0.70006	-1.10479		0.35121
Pf3D7_01_v3	PF3D7_0114200	exported protein family 3		0.00156357	0.00289044		0.00194162	0.00725216		-0.84948	-1.90417		0.17765
Pf3D7_01_v3	PF3D7_0114300	exported protein family 4, pseudogene		0.00129646	0.00131607		0.00190806	0.00373309		-1.39844	-1.91885		0.1724
Pf3D7_01_v3	PF3D7_0114400	erythrocyte membrane protein 1 (PfEMP1), exon 2, pseudogene		0.00188937	0.00523608		0.00186365	0.00483003		0.06158	0.26143		0.34372
Pf3D7_01_v3	PF3D7_0114500	Plasmodium exported protein (hyp10), unknown function		0.0104098	0.0129261		0.01016	0.0108425		0.11802	0.58607		0.29153
Pf3D7_01_v3	PF3D7_0114600	stevor, pseudogene		0.000419287	0.00779102		0.000694221	0.0135206		-1.3624	-1.38823		0.45096
Pf3D7_01_v3	PF3D7_0114700	rifin		0.00219491	0.00818607		0.00290732	0.0158578		-1.12777	-1.60073		0.33078
Pf3D7_01_v3	PF3D7_0114800	Plasmodium exported protein (hyp7), unknown function		0.00303544	0.00344101		0.00374015	0.0052387		-0.85519	-1.01076		0.20974
Pf3D7_01_v3	PF3D7_0114900	Plasmodium exported protein, unknown function, pseudogene		0.00239864	0.00186056		0.00204979	0.00437496		0.69176	-1.62591		0.2805
Pf3D7_01_v3	PF3D7_0115000	surface-associated interspersed protein 1.3 (SURFIN 1.3)		0.00327764	0.00958935		0.00374891	0.0106471		-0.644	-0.33831		0.37437
Pf3D7_01_v3	PF3D7_0115050	H/ACA snoRNA		0	0.000746331		0	0.0054159		0	-1.73486		0.32877
Pf3D7_01_v3	PF3D7_0115100	Plasmodium exported protein (PHISTa), unknown function		0	0.00209024		0	0.00469774		0	-1.6631		0.46285
Pf3D7_01_v3	PF3D7_0115150	Plasmodium exported protein, unknown function, pseudogene		0	0.000343406		0	0.000968715		0	-1.17611		0.13604
Pf3D7_01_v3	PF3D7_0115200	rifin		0.0190998	0.00506957		0.0239241	0.00997772		-1.03913	-1.60582		0.19429
Pf3D7_01_v3	PF3D7_0115300	rifin		0.0123826	0.00821004		0.0172814	0.0145862		-1.4485	-1.44318		0.29354
Pf3D7_01_v3	PF3D7_0115400	stevor		0.0173784	0.00804237		0.0215574	0.0179365		-0.9921	-1.82519		0.28855
Pf3D7_01_v3	PF3D7_0115500	erythrocyte membrane protein 1 (PfEMP1), pseudogene		0.0119658	0.0152262		0.0127363	0.0179714		-0.30756	-0.50993		0.29221
Pf3D7_01_v3	PF3D7_0115600	rifin		0.00697995	0.00683624		0.0110193	0.013337		-1.85871	-1.61345		0.24269
Pf3D7_01_v3	PF3D7_0115700	erythrocyte membrane protein 1, PfEMP1		0.0101219	0.00443326		0.0138779	0.00779758		-1.40904	-1.46742		0.56513
Pf3D7_02_v3	PF3D7_0200100	erythrocyte membrane protein 1, PfEMP1		0.00965858	0.00499861		0.0140704	0.0087315		-1.63055	-1.45167		0.30634
Pf3D7_02_v3	PF3D7_0200200	rifin		0.00501763	0.00809704		0.0071851	0.0148563		-1.49802	-1.50604		0.26763
Pf3D7_02_v3	PF3D7_0200300	erythrocyte membrane protein 1 (PfEMP1), exon 2		0.00365608	0.0131186		0.00361814	0.0196029		0.05003	-1.10756		0.38178
Pf3D7_02_v3	PF3D7_0200400	stevor		0.0120844	0.0122589		0.0181071	0.0237679		-1.69574	-1.61806		0.39943
Pf3D7_02_v3	PF3D7_0200500	rifin		0.0181186	0.00565727		0.024383	0.00818636		-1.32435	-0.99768		0.36558
Pf3D7_02_v3	PF3D7_0200600	rifin		0.0178634	0.00711472		0.0188018	0.0135823		-0.25594	-1.5728		0.02863
Pf3D7_02_v3	PF3D7_0200700	rifin		0.00449346	0.00911457		0.00721445	0.0162001		-1.87293	-1.4522		0.20415
Pf3D7_02_v3	PF3D7_0200800	erythrocyte membrane protein 1 (PfEMP1), exon 2, pseudogene		0.0012824	0.00653535		0.0021233	0.018613		-1.76663	-2.16383		0.28381
Pf3D7_02_v3	PF3D7_0200900	stevor, pseudogene		0.0154845	0.0130839		0.0154379	0.0190246		0.01532	-1.03529		0.09003
Pf3D7_02_v3	PF3D7_0201000	rifin		0.00809863	0.00987463		0.0112738	0.0144009		-1.41779	-1.0334		0.08784
Pf3D7_02_v3	PF3D7_0201100	Plasmodium exported protein, unknown function, fragment		0	0.0185456		0	0.0157432		0	0.5085		0.10264
Pf3D7_02_v3	PF3D7_0201200	rifin		0.00993528	0.00578611		0.0126771	0.0170719		-1.09744	-2.19862		0.23596
Pf3D7_02_v3	PF3D7_0201300	stevor		0.00913167	0.0132912		0.0137614	0.0224152		-1.70185	-1.35775		0.17548
Pf3D7_02_v3	PF3D7_0201400	Plasmodium exported protein (hyp10), unknown function		0.00178949	0.0041472		0.00215483	0.00574894		-0.68914	-0.8152		0.33272
Pf3D7_02_v3	PF3D7_0201500	Plasmodium exported protein (hyp9), unknown function		0.000407214	0.000292423		0.000385274	0.00143904		0.15647	-1.89256		0.24441
Pf3D7_02_v3	PF3D7_0201600	PHISTb domain-containing RESA-like protein 1		0.0119889	0.00613262		0.0111066	0.00706119		0.40432	-0.42467		0
Pf3D7_02_v3	PF3D7_0201700	DnaJ protein, putative		7.73215e-05	0.000457585		0.000128023	0.00157116		-1.08823	-2.1125		0.36943
Pf3D7_02_v3	PF3D7_0201800	knob associated heat shock protein 40		0.00141796	0.000658994		0.00112691	0.000801741		1.12678	-0.43749		0.28953
Pf3D7_02_v3	PF3D7_0201900	erythrocyte membrane protein 3		0.00112293	0.0012227		0.00136998	0.00315897		-0.90186	-2.04719		0.21674
Pf3D7_02_v3	PF3D7_0202000	knob-associated histidine-rich protein		0.000253468	0.00140888		0.000305215	0.00244288		-0.58325	-1.30031		0.24913
Pf3D7_02_v3	PF3D7_0202100	liver stage associated protein 2		0.0016951	0.00221139		0.00144857	0.00270528		0.69176	-0.50487		0.26056
Pf3D7_02_v3	PF3D7_0202200	EMP1-trafficking protein		0.000587372	0.000323503		0.000972521	0.0020757		-1.51297	-2.2682		0.34626
Pf3D7_02_v3	PF3D7_0202300	Plasmodium exported protein (hyp11), unknown function		0.000440044	0.00119517		0.000728588	0.0033045		-1.3624	-1.82337		0.34079
Pf3D7_02_v3	PF3D7_0202400	translation-enhancing factor		0.000481337	0.00144603		0.000719832	0.00449937		-1.47797	-2.23486		0.34205
Pf3D7_02_v3	PF3D7_0202500	early transcribed membrane protein 2		0	0.000203803		0	0.00184056		0	-1.62025		0.17605
Pf3D7_02_v3	PF3D7_0202600	nucleic acid binding protein, putative		0.00293506	0.00116248		0.00270221	0.0039535		0.43275	-2.32846		0.24376
Pf3D7_02_v3	PF3D7_0202700	octaprenyl pyrophosphate synthase		0.00044692	0.000417617		0.000455368	0.00133638		-0.06382	-1.81527		0.17654
Pf3D7_02_v3	PF3D7_0202800	conserved Plasmodium protein, unknown function		0	0.00285234		0	0.00401148		0	-0.8254		0.2482
Pf3D7_02_v3	PF3D7_0202900	palmitoyltransferase DHHC12, putative		0.000294334	0.00321222		0.000487334	0.00433392		-1.51297	-0.8298		0.19803
Pf3D7_02_v3	PF3D7_0203000	repetitive organellar protein, putative		0.00140315	0.000767679		0.00167272	0.00218177		-0.8047	-2.11256		0.10883
Pf3D7_02_v3	PF3D7_0203100	protein kinase, putative		0.000543859	0.00103287		0.000789458	0.00415979		-1.50818	-2.52846		0.29392
Pf3D7_02_v3	PF3D7_0203200	conserved Plasmodium protein, unknown function		0.00080251	0.000756202		0.000966348	0.00348051		-0.68914	-2.37767		0.22191
Pf3D7_02_v3	PF3D7_0203300	ERCC1 nucleotide excision repair protein, putative		0.00030525	0.000119446		0.000505408	0.00107872		-1.08823	-1.78934		0.23926
Pf3D7_02_v3	PF3D7_0203400	conserved Plasmodium protein, unknown function		0.000665337	0.00565873		0.000440643	0.0065834		1.40117	-0.42836		0.21234
Pf3D7_02_v3	PF3D7_0203500	tRNA Glutamine		0	0		0	0		0	0		0.40753
Pf3D7_02_v3	PF3D7_0203600	conserved Plasmodium protein, unknown function		0.000670046	0.000728575		0.000578821	0.00185311		0.6021	-1.74868		0.28678
Pf3D7_02_v3	PF3D7_0203700	protein MAK16, putative		0.000458506	0.000708624		0.000759155	0.0032406		-1.51297	-2.34109		0.14212
Pf3D7_02_v3	PF3D7_0203800	conserved Plasmodium protein, unknown function		0.000431306	0.000552753		0.000549324	0.00181729		-0.91004	-2.14472		0.32939
Pf3D7_02_v3	PF3D7_0203900	5'-3' exonuclease, N-terminal resolvase-like domain, putative		0.000224402	0.000992372		0.000212312	0.00237903		0.15647	-1.71683		0.3113
Pf3D7_02_v3	PF3D7_0204000	condensin-2 complex subunit H2, putative		0.000518605	0.000615116		0.000858663	0.00198541		-1.72782	-2.08763		0.39189
Pf3D7_02_v3	PF3D7_0204100	Sel1 repeat-containing protein, putative		0.00044367	0.00105311		0.000534248	0.00270815		-0.78926	-2.02459		0.43945
Pf3D7_02_v3	PF3D7_0204200	conserved Plasmodium protein, unknown function		0.000321828	0.00339344		0.000532856	0.00241676		-1.3624	1.15439		0.335
Pf3D7_02_v3	PF3D7_0204300	conserved Plasmodium protein, unknown function		0.000877193	0.000914303		0.00105628	0.00413319		-0.73969	-2.47442		0.3415
Pf3D7_02_v3	PF3D7_0204400	dynein light chain, putative		0	0.0011701		0	0.0035739		0	-1.88248		0.3474
Pf3D7_02_v3	PF3D7_0204500	aspartate transaminase		0.00178033	0.000980888		0.00211632	0.00258112		-0.70819	-1.75393		0.3377
Pf3D7_02_v3	PF3D7_0204600	5'-3' exonuclease, putative		0.000576432	0.00101057		0.000825433	0.00258759		-1.36919	-1.9457		0.22174
Pf3D7_02_v3	PF3D7_0204700	hexose transporter		0.000550418	0.000467369		0.000729069	0.00155609		-0.93613	-1.87994		0.27226
Pf3D7_02_v3	PF3D7_0204800	3'-5' exonuclease, putative		0.00151111	0.000632394		0.00206045	0.00376947		-1.1893	-2.49361		0.3765
Pf3D7_02_v3	PF3D7_0204900	2-methoxy-6-polyprenyl-1,4-benzoquinol methylase, mitochondrial, putative		0.00065155	0.000733298		0.000863027	0.002456		-0.93613	-1.98435		0.10112
Pf3D7_02_v3	PF3D7_0205000	conserved Plasmodium protein, unknown function		0.000982962	0.00170167		0.000964448	0.0061754		0.07803	-2.31621		0.46731
Pf3D7_02_v3	PF3D7_0205100	conserved Plasmodium protein, unknown function		0.000641877	0.00177741		0.000879531	0.00367623		-1.17886	-1.64898		0.33711
Pf3D7_02_v3	PF3D7_0205200	MORN repeat protein, putative		0.000216802	0.00136087		0.000358963	0.00325614		-1.08823	-1.66267		0.22056
Pf3D7_02_v3	PF3D7_0205300	conserved Plasmodium protein, unknown function		0.000649519	0.00148344		0.000860336	0.00443762		-1.06907	-2.15433		0.24262
Pf3D7_02_v3	PF3D7_0205400	PCI domain-containing protein, putative		0.000323703	0.000110833		0.000535961	0.00100094		-1.3624	-2.11222		0.38478
Pf3D7_02_v3	PF3D7_0205500	DNA-directed RNA polymerase II 16 kDa subunit, putative		0	0.00287824		0	0.00574894		0	-1.46103		0
Pf3D7_02_v3	PF3D7_0205600	conserved Plasmodium protein, unknown function		0	0.000193794		0	0.00175016		0	-2.54021		0.17798
Pf3D7_02_v3	PF3D7_0205700	RNA-binding protein, putative		0.000160102	0.00406374		0.000265084	0.00410192		-1.08823	-0.02849		0.0244
Pf3D7_02_v3	PF3D7_0205800	PH domain-containing protein, putative		0.000297486	0.000318842		0.000492553	0.00236538		-1.08823	-2.18645		0.25375
Pf3D7_02_v3	PF3D7_0205900	26S proteasome regulatory subunit RPN1, putative		0	0.00188103		0	0.00263304		0	-0.91315		0.46236
Pf3D7_02_v3	PF3D7_0206000	DNA repair protein RAD2, putative		0.0004884	0.00101999		0.000646922	0.00302041		-1.11219	-2.16521		0.09347
Pf3D7_02_v3	PF3D7_0206100	cysteine desulfuration protein SufE		0	0.00315511		0	0.00322087		0	-0.0605		0
Pf3D7_02_v3	PF3D7_0206200	pantothenate transporter		0	0.000115011		0	0.000925522		0	-2.15181		0.07772
Pf3D7_02_v3	PF3D7_0206300	pentafunctional AROM polypeptide, putative, pseudogene		0.000425692	0.0014696		0.000549214	0.00322359		-1.08525	-1.832		0.47133
Pf3D7_02_v3	PF3D7_0206500	conserved Plasmodium protein, unknown function		0.00121165	0.00167684		0.00136589	0.00491955		-0.54744	-2.1936		0.11997
Pf3D7_02_v3	PF3D7_0206600	DNA-directed RNA polymerase III subunit RPC10, putative		0	0.00397991		0	0.00254027		0	1.34611		0.46218
Pf3D7_02_v3	PF3D7_0206700	adenylosuccinate lyase		0.000863761	0.0005833		0.0010401	0.00166496		-0.68914	-1.74562		0.33461
Pf3D7_02_v3	PF3D7_0206800	merozoite surface protein 2		0.00889704	0.00519312		0.0121446	0.00888029		-1.33525	-1.30098		0.14951
Pf3D7_02_v3	PF3D7_0206900	merozoite surface protein 5		0.000589307	0.000844068		0.000709618	0.00227186		-0.58325	-1.68868		0.03304
Pf3D7_02_v3	PF3D7_0207000	merozoite surface protein 4		0.00485101	0.004158		0.00573706	0.00367347		-0.74525	0.38009		0.24607
Pf3D7_02_v3	PF3D7_0207100	conserved Plasmodium protein, unknown function		0.000490376	0.00113072		0.000541283	0.00259939		-0.42687	-1.84969		0.17952
Pf3D7_02_v3	PF3D7_0207200	iron-sulfur assembly protein, putative		0	8.92116e-05		0	0.000407315		0	-0.91084		0
Pf3D7_02_v3	PF3D7_0207300	serine repeat antigen 8		0.00225729	0.00281524		0.00232228	0.00278807		-0.13569	0.03047		0.19918
Pf3D7_02_v3	PF3D7_0207400	serine repeat antigen 7		0.000830924	0.0013293		0.000880495	0.00270147		-0.25553	-1.6191		0.29051
Pf3D7_02_v3	PF3D7_0207500	serine repeat antigen 6		0.000863558	0.00139348		0.000903036	0.00273047		-0.2012	-1.57196		0
Pf3D7_02_v3	PF3D7_0207600	serine repeat antigen 5		0.00271792	0.00171941		0.00225005	0.00285857		1.0254	-1.27766		0.34932
Pf3D7_02_v3	PF3D7_0207700	serine repeat antigen 4		0.00124278	0.00257791		0.00133472	0.00373898		-0.32636	-1.00964		0.27233
Pf3D7_02_v3	PF3D7_0207800	serine repeat antigen 3		0.000725665	0.00134191		0.000894136	0.00256441		-0.85519	-1.51203		0.38133
Pf3D7_02_v3	PF3D7_0207900	serine repeat antigen 2		0.00258781	0.00252406		0.00287296	0.00491609		-0.49713	-1.61063		0.29639
Pf3D7_02_v3	PF3D7_0208000	serine repeat antigen 1		0.000738552	0.00150597		0.00108696	0.00301594		-1.49216	-1.60934		0.28809
Pf3D7_02_v3	PF3D7_0208100	conserved Plasmodium protein, unknown function		0.000580693	0.000956946		0.000657843	0.00253812		-0.55953	-2.06297		0.29153
Pf3D7_02_v3	PF3D7_0208200	KRR1 small subunit processome component, putative		0	9.58747e-05		0	0.00065297		0	-1.55448		0.28317
Pf3D7_02_v3	PF3D7_0208300	conserved Plasmodium protein, unknown function		0.000400641	0.000571696		0.000612321	0.00272272		-1.59105	-2.59138		0.23037
Pf3D7_02_v3	PF3D7_0208400	conserved Plasmodium protein, unknown function		0.000368406	0.0012019		0.000426982	0.00305946		-0.61197	-2.01059		0.27437
Pf3D7_02_v3	PF3D7_0208500	acyl carrier protein		0.000280583	0.000966426		0.000464567	0.00247887		-1.08823	-1.57875		0.25621
Pf3D7_02_v3	PF3D7_0208600	ribosome-recycling factor		0	0.000159846		0	0.00144358		0	-2.34802		0.33717
Pf3D7_02_v3	PF3D7_0208700	conserved Plasmodium protein, unknown function, unspecified product		0.000403907	0.00144393		0.000486367	0.00311423		-0.58325	-1.60705		0.26503
Pf3D7_02_v3	PF3D7_0208800	conserved Plasmodium protein, unknown function		0	0.000184491		0	0.00166614		0	-2.02552		0.37448
Pf3D7_02_v3	PF3D7_0208900	6-cysteine protein P230p		0.000383855	0.00046588		0.000342221	0.00208691		0.54268	-2.55533		0.49715
Pf3D7_02_v3	PF3D7_0209000	6-cysteine protein P230		0.00135833	0.00100841		0.00152541	0.00212876		-0.55454	-1.74803		0.28775
Pf3D7_02_v3	PF3D7_0209100	patatin-like phospholipase, putative		9.59922e-05	0.000935134		0.000158936	0.00186574		-1.08823	-1.47823		0.45167
Pf3D7_02_v3	PF3D7_0209200	exosome complex component MTR3, putative		0	0.00137777		0	0.00400666		0	-2.04579		0.26152
Pf3D7_02_v3	PF3D7_0209300	2C-methyl-D-erythritol 2,4-cyclodiphosphate synthase		0.0002531	0.000390715		0.000419063	0.00223606		-1.08823	-2.13542		0.38269
Pf3D7_02_v3	PF3D7_0209400	conserved protein, unknown function		0.000787481	0.00282038		0.00117767	0.00394987		-1.47797	-0.90855		0.32746
Pf3D7_02_v3	PF3D7_0209500	conserved Plasmodium protein, unknown function		0.000366946	0.000312105		0.000243023	0.00181544		1.40117	-2.29002		0.22812
Pf3D7_02_v3	PF3D7_0209600	transporter, putative		0.000394361	0.000809465		0.000652949	0.00217753		-1.79752	-2.01429		0.27411
Pf3D7_02_v3	PF3D7_0209700	RING zinc finger protein, putative		0.000488472	0.00174884		0.000647017	0.00356748		-0.93613	-1.57126		0.3079
Pf3D7_02_v3	PF3D7_0209800	ATP-dependent RNA helicase UAP56		0.00088396	0.00222777		0.00106443	0.00596363		-0.73969	-2.03676		0.35326
Pf3D7_02_v3	PF3D7_0209900	unspecified product		0.000413052	0.000281963		0.000683898	0.00218951		-1.08823	-1.98441		0
Pf3D7_02_v3	PF3D7_0210000	secretory complex protein 61 gamma subunit		0	0.000830759		0	0.00160267		0	-0.75245		0.06558
Pf3D7_02_v3	PF3D7_0210100	60S ribosomal protein L37ae, putative		0	0.00239464		0	0.00437028		0	-1.2334		0.17932
Pf3D7_02_v3	PF3D7_0210200	conserved Plasmodium protein, unknown function		0.00143501	0.00217975		0.00145134	0.00419682		-0.05648	-1.61888		0.31963
Pf3D7_02_v3	PF3D7_0210300	monocarboxylate transporter, putative		0.000279349	0.000223876		0.000462523	0.000863786		-1.3624	-1.75961		0.12328
Pf3D7_02_v3	PF3D7_0210400	50S ribosomal protein L33, putative		0	0.00230022		0	0.00388765		0	-1.15517		0.33383
Pf3D7_02_v3	PF3D7_0210500	conserved Plasmodium protein, unknown function		0.000220022	0.000536442		0.000364294	0.0022354		-1.60974	-2.42268		0.14895
Pf3D7_02_v3	PF3D7_0210600	conserved protein, unknown function		0.00160282	0.0016671		0.00197912	0.00268809		-0.89359	-1.15837		0.12246
Pf3D7_02_v3	PF3D7_0210700	syntaxin, Qa-SNARE family		0.000529661	0.000229782		0.000389764	0.00187176		0.98627	-2.21686		0.21869
Pf3D7_02_v3	PF3D7_0210800	conserved Plasmodium protein, unknown function		0.0016484	0.00177148		0.00118023	0.00377853		1.61236	-1.59155		0.36887
Pf3D7_02_v3	PF3D7_0210900	conserved Plasmodium protein, unknown function		0	0.000278893		0	0.00206901		0	-2.18645		0.25961
Pf3D7_02_v3	PF3D7_0211000	unspecified product		0.000566893	0.000673101		0.000938615	0.00350583		-1.3624	-2.23449		0.06437
Pf3D7_02_v3	PF3D7_0211100	conserved Plasmodium protein, unknown function		0.000264157	0.000393443		0.000437369	0.00256712		-1.60974	-2.69031		0.16283
Pf3D7_02_v3	PF3D7_0211200	ras-related protein Rab-5A		0	0.000461226		0	0.00416534		0	-2.4889		0
Pf3D7_02_v3	PF3D7_0211300	ubiquinol-cytochrome-c reductase complex assembly factor 1, putative		0.000496373	0.00233999		0.000505755	0.00242878		-0.06382	-0.10535		0.33056
Pf3D7_02_v3	PF3D7_0211400	beta-ketoacyl-ACP synthase III		0.000272554	0.00246431		0.000451272	0.00353163		-1.51297	-0.96022		0.31931
Pf3D7_02_v3	PF3D7_0211500	GAF domain-related protein, putative		0.000386525	0.000498623		0.000492289	0.00231158		-0.91004	-2.49191		0.03289
Pf3D7_02_v3	PF3D7_0211600	UDP-N-acetylglucosamine transferase subunit ALG14, putative		0.000794913	0.000456515		0.000584955	0.00187275		0.98627	-1.7225		0.2991
Pf3D7_02_v3	PF3D7_0211700	tyrosine kinase-like protein, putative		0.00157615	0.0017231		0.00159065	0.00286453		-0.04419	-1.28392		0.04362
Pf3D7_02_v3	PF3D7_0211800	asparagine--tRNA ligase		0.0001213	0.000154263		0.000200839	0.00139315		-1.08823	-2.42627		0.30132
Pf3D7_02_v3	PF3D7_0211900	pseudouridine synthase, putative		0	0.000379433		0	0.000710041		0	-1.06056		0.24962
Pf3D7_02_v3	PF3D7_0212000	GDP-fructose:GMP antiporter, putative		0.000583917	0.00246675		0.000552458	0.00397959		0.1959	-1.15476		0
Pf3D7_02_v3	PF3D7_0212100	conserved Plasmodium protein, unknown function		0.00133518	0.00201646		0.00152919	0.00478931		-0.62869	-1.93975		0
Pf3D7_02_v3	PF3D7_0212200	ribosomal protein L12, mitochondrial, putative		0.000243131	0.000408781		0.000402557	0.00193319		-1.08823	-1.99273		0
Pf3D7_02_v3	PF3D7_0212300	peptide chain release factor subunit 1, putative		0.00052597	0.000751872		0.000870857	0.00243956		-1.60974	-2.0377		0.68735
Pf3D7_02_v3	PF3D7_0212400	conserved Plasmodium membrane protein, unknown function		0.00109903	0.00129927		0.00113095	0.00292447		-0.14292	-1.87644		0.29703
Pf3D7_02_v3	PF3D7_0212500	conserved Plasmodium protein, unknown function		0.0010001	0.00149361		0.00102364	0.00265067		-0.11587	-1.46973		0.17869
Pf3D7_02_v3	PF3D7_0212600	secreted protein with altered thrombospondin repeat domain		0.00093633	0.00130182		0.000689021	0.00183826		1.23476	-0.75509		0.39792
Pf3D7_02_v3	PF3D7_0212700	SRR1-like protein		0.000827335	0.000633961		0.00136983	0.00438555		-1.67754	-2.62794		0.6068
Pf3D7_02_v3	PF3D7_0212800	multidrug efflux pump, putative		0.000680457	0.00160208		0.000801169	0.00288558		-0.68386	-1.4332		0.28655
Pf3D7_02_v3	PF3D7_0212900	arginyl-tRNA--protein transferase		0.000202572	0.000137847		0.000335403	0.000894833		-1.08823	-1.82678		0.11371
Pf3D7_02_v3	PF3D7_0213000	conserved protein, unknown function		0.000444444	8.6956e-05		0.000735874	0.000785306		-1.08823	-1.38929		0.46779
Pf3D7_02_v3	PF3D7_0213100	protein SIS1		0.000136249	0.00031696		0.00022559	0.00192595		-1.08823	-2.36344		0
Pf3D7_02_v3	PF3D7_0213200	conserved protein, unknown function		0	0.000383932		0	0.0021035		0	-1.862		0.47769
Pf3D7_02_v3	PF3D7_0213300	conserved protein, unknown function		0	0.000369197		0	0.00169979		0	-1.57511		0.32598
Pf3D7_02_v3	PF3D7_0213400	protein kinase 7		0.00153084	0.000782621		0.00165903	0.0019672		-0.35563	-1.76187		0.04382
Pf3D7_02_v3	PF3D7_0213500	tetratricopeptide repeat protein, putative		0.000424696	0.00227272		0.000703176	0.00393966		-1.60974	-1.3396		0.24068
Pf3D7_02_v3	PF3D7_0213600	conserved Plasmodium protein, unknown function		0.00122938	0.00169908		0.00129438	0.00298544		-0.25216	-1.44331		0.20947
Pf3D7_02_v3	PF3D7_0213700	conserved protein, unknown function		0.000342935	0.000200551		0.000567804	0.00151486		-1.08823	-1.87355		0.27884
Pf3D7_02_v3	PF3D7_0213800	conserved protein, unknown function		0.000636027	0.000509889		0.000915722	0.00136813		-1.29379	-1.73479		0.29107
Pf3D7_02_v3	PF3D7_0213900	RTR1 domain-containing protein, putative		0.0011746	0.00214402		0.00147175	0.00527276		-0.96909	-1.96498		0.21993
Pf3D7_02_v3	PF3D7_0214000	T-complex protein 1 subunit theta		0.000376011	0.000171387		0.000622567	0.00143951		-1.51297	-2.40354		0.2562
Pf3D7_02_v3	PF3D7_0214100	protein transport protein SEC31		0.000313414	0.000601172		0.000461267	0.00205105		-1.39844	-2.26639		0.32528
Pf3D7_02_v3	PF3D7_0214200	ribosomal protein L13, mitochondrial		0	0.000167676		0	0.00109192		0	-1.82783		0.169
Pf3D7_02_v3	PF3D7_0214300	conserved Plasmodium protein, unknown function		0.00130336	0.00256167		0.00156945	0.00641162		-0.8525	-2.03668		0.05206
Pf3D7_02_v3	PF3D7_0214400	conserved protein, unknown function		0.000534655	0.000651361		0.000643809	0.00317764		-0.68914	-2.49104		0.23598
Pf3D7_02_v3	PF3D7_0214500	conserved Plasmodium protein, unknown function		0	0.000165407		0	0.00149379		0	-2.11222		0.25355
Pf3D7_02_v3	PF3D7_0214600	serine/threonine protein kinase, putative		0.000702004	0.000457721		0.00100138	0.00286246		-1.435	-2.75561		0.24759
Pf3D7_02_v3	PF3D7_0214700	conserved Plasmodium protein, unknown function		0.000649082	0.00126918		0.000781597	0.0025023		-0.68914	-1.47655		0.17543
Pf3D7_02_v3	PF3D7_0214800	conserved Plasmodium membrane protein, unknown function		0.00049325	0.00112162		0.000687732	0.00330269		-1.28352	-2.16196		0.25971
Pf3D7_02_v3	PF3D7_0214900	rhoptry neck protein 6		0.00099478	0.00244749		0.00116264	0.00454938		-0.69667	-1.53849		0.34469
Pf3D7_02_v3	PF3D7_0215000	acyl-CoA synthetase		0.00125455	0.00109529		0.00152326	0.00169948		-0.82908	-1.05963		0.17643
Pf3D7_02_v3	PF3D7_0215100	RING zinc finger protein, putative		0.000561167	0.000576316		0.000619423	0.00132206		-0.35929	-1.51566		0.25679
Pf3D7_02_v3	PF3D7_0215200	conserved Plasmodium protein, unknown function		0	8.88515e-05		0	0.000802424		0	-1.62025		0.30933
Pf3D7_02_v3	PF3D7_0215300	acyl-CoA synthetase		0.000812703	0.00130996		0.000828065	0.00213558		-0.08094	-1.18348		0.09216
Pf3D7_02_v3	PF3D7_0215400	conserved Plasmodium protein, unknown function		0.000913868	0.000866002		0.00151311	0.00255668		-1.87639	-2.07672		0.11849
Pf3D7_02_v3	PF3D7_0215500	conserved Plasmodium protein, unknown function		0.000290613	0.00149594		0.000481173	0.00453587		-1.51297	-2.15692		0.34718
Pf3D7_02_v3	PF3D7_0215600	conserved Plasmodium protein, unknown function		0.00142215	0.0020216		0.0021268	0.00632265		-1.47797	-2.14097		0.16553
Pf3D7_02_v3	PF3D7_0215700	DNA-directed RNA polymerase II subunit RPB2, putative		9.35729e-05	0.000405472		8.85315e-05	0.00118098		0.15647	-1.97721		0.39164
Pf3D7_02_v3	PF3D7_0215800	origin recognition complex subunit 5		0.000432259	0.000448309		0.000545294	0.00218221		-0.84257	-2.44091		0.08374
Pf3D7_02_v3	PF3D7_0215900	palmitoyltransferase DHHC11, putative		0.000549197	0.00164726		0.000765738	0.00234938		-1.14944	-0.89075		0.12219
Pf3D7_02_v3	PF3D7_0216000	DEAD/DEAH box helicase, putative		0.000278102	0.000638466		0.000368367	0.00196556		-1.06907	-2.18924		0.22451
Pf3D7_02_v3	PF3D7_0216100	conserved Plasmodium protein, unknown function		0.000704622	0.000715328		0.00103703	0.00232404		-1.49216	-2.19154		0.28407
Pf3D7_02_v3	PF3D7_0216200	conserved Plasmodium protein, unknown function		0.00149273	0.00134432		0.00214916	0.00435771		-1.29379	-2.0086		0.37059
Pf3D7_02_v3	PF3D7_0216300	conserved Plasmodium protein, unknown function		0.000656748	0.00113561		0.000976431	0.00364708		-1.53872	-2.26151		0.5808
Pf3D7_02_v3	PF3D7_0216400	vacuolar protein sorting-associated protein 45		0.000102501	0.000999202		0.000169713	0.000996121		-1.08823	0.00817		0.27888
Pf3D7_02_v3	PF3D7_0216500	conserved Plasmodium protein, unknown function		0.000298228	0.000547124		0.0003527	0.00195724		-0.65421	-2.31586		0
Pf3D7_02_v3	PF3D7_0216600	MtN3-like protein		0.00110572	0.000303485		0.00125027	0.00200138		-0.51575	-2.49885		0
Pf3D7_02_v3	PF3D7_0216700	autophagy-related protein 11, putative		0.0011371	0.001593		0.0013448	0.00333669		-0.75951	-1.72982		0.50561
Pf3D7_02_v3	PF3D7_0216800	TMEM121 domain-containing protein, putative		0.000973212	0.0036104		0.00109245	0.00518796		-0.5081	-1.00483		0.35643
Pf3D7_02_v3	PF3D7_0216900	conserved Plasmodium protein, unknown function		0.00208881	0.00149086		0.0024544	0.00440514		-0.70006	-2.07288		0.21586
Pf3D7_02_v3	PF3D7_0217000	conserved Plasmodium membrane protein, unknown function		0.000460712	0.00169711		0.00042086	0.00297549		0.38489	-1.38272		0.33158
Pf3D7_02_v3	PF3D7_0217100	ATP synthase subunit alpha, mitochondrial		0.000134273	0.000405178		0.000222318	0.00320291		-1.08823	-2.65339		0.30035
Pf3D7_02_v3	PF3D7_0217200	conserved Plasmodium protein, unknown function		0.000539968	0.00210105		0.000674742	0.00439241		-0.92984	-1.74275		0.22936
Pf3D7_02_v3	PF3D7_0217300	AP-2 complex subunit sigma, putative		0.000295901	0.00198716		0.000489929	0.00209136		-1.08823	-0.12243		0.21785
Pf3D7_02_v3	PF3D7_0217400	conserved protein, unknown function		0	0.00172334		0	0.00333322		0	-1.24973		0.27696
Pf3D7_02_v3	PF3D7_0217500	calcium-dependent protein kinase 1		0	0.00105138		0	0.00256001		0	-1.804		0.27079
Pf3D7_02_v3	PF3D7_0217600	conserved Plasmodium protein, unknown function		0.00108686	0.0020238		0.00136824	0.00323772		-1.01906	-1.2453		0.26987
Pf3D7_02_v3	PF3D7_0217700	E2F-associated phosphoprotein, putative		0.00205071	0.000681602		0.00246937	0.00247055		-0.76953	-2.02665		0.11847
Pf3D7_02_v3	PF3D7_0217800	40S ribosomal protein S26		0.00154799	0.000389031		0.00113912	0.00121564		0.98627	-1.06232		0.11549
Pf3D7_02_v3	PF3D7_0217900	conserved Plasmodium protein, unknown function		0.00053453	0.000787009		0.000708025	0.00289641		-0.93613	-2.17068		0.21005
Pf3D7_02_v3	PF3D7_0218000	replication factor C subunit 2, putative		0.000224014	0.000109573		0.000370904	0.000989548		-1.08823	-1.92032		0.25704
Pf3D7_02_v3	PF3D7_0218100	conserved protein, unknown function		0.000307574	0.00139268		0.000509255	0.00271732		-1.3624	-1.42632		0.24553
Pf3D7_02_v3	PF3D7_0218200	SUZ domain-containing protein, putative		9.17136e-05	0.00137676		0.000151852	0.00299797		-1.08823	-1.6944		0.30549
Pf3D7_02_v3	PF3D7_0218300	rRNA methyltransferase, putative		0.00172936	0.00312392		0.00143166	0.00403784		0.92757	-0.70919		0.18375
Pf3D7_02_v3	PF3D7_0218400	ATP-dependent RNA helicase DDX47, putative		0.000131648	0.000205775		0.000217972	0.00174461		-1.08823	-2.4687		0.19079
Pf3D7_02_v3	PF3D7_0218500	small nuclear ribonucleoprotein Sm D2, putative		0.000469814	0.00447379		0.000777879	0.00332053		-1.08823	0.8534		0.1646
Pf3D7_02_v3	PF3D7_0218600	patatin-like phospholipase, putative		0.000591182	0.00110247		0.00077276	0.0032437		-1.13382	-2.20307		0.11885
Pf3D7_02_v3	PF3D7_0218700	pre-mRNA-processing protein 45, putative		0.000130719	0.000397122		0.000216434	0.00219424		-1.08823	-2.37897		0.37745
Pf3D7_02_v3	PF3D7_0218800	ribonuclease P		0.00124445	0.00127664		0.0011774	0.00314122		0.1959	-1.53593		0.23659
Pf3D7_02_v3	PF3D7_0218900	Plasmodium RNA of unknown function RUF2		0	0.000136723		0	0.00123475		0	-1.03715		0.13387
Pf3D7_02_v3	PF3D7_0219000	small nucleolar RNA snoR01		0	0.000536765		0	0.00484757		0	-1.38929		0.29711
Pf3D7_02_v3	PF3D7_0219100	saccharopine dehydrogenase, putative		0.000173611	0.000427952		0.000287451	0.00184056		-1.08823	-2.06222		0.25291
Pf3D7_02_v3	PF3D7_0219200	40S ribosomal protein S30		0	0.00306854		0	0.00419949		0	-0.66173		0.34517
Pf3D7_02_v3	PF3D7_0219300	conserved Plasmodium protein, unknown function		0.000530363	0.000464671		0.000878131	0.00327991		-1.08823	-2.03872		0.09718
Pf3D7_02_v3	PF3D7_0219400	ribosome associated membrane protein RAMP4, putative, unspecified product		0.0005005	0.000793957		0.000602681	0.00225108		-0.58325	-1.79007		0.19627
Pf3D7_02_v3	PF3D7_0219500	pseudouridine synthase, putative		0	0.00213651		0	0.0041265		0	-1.45868		0.15206
Pf3D7_02_v3	PF3D7_0219600	replication factor C subunit 1, putative		8.18799e-05	0.000321984		0.00013557	0.0018808		-1.08823	-2.50693		0.14462
Pf3D7_02_v3	PF3D7_0219700	Plasmodium exported protein (PHISTc), unknown function		0.000955254	0.00214916		0.000665949	0.00284273		1.49448	-0.69023		0.20582
Pf3D7_02_v3	PF3D7_0219800	Plasmodium exported protein (PHISTc), unknown function		0.000623053	0.00193502		0.0010316	0.00330269		-1.51297	-1.1933		0.38513
Pf3D7_02_v3	PF3D7_0219900	Plasmodium exported protein, unknown function		0.0015146	0.00739418		0.00160496	0.00471012		-0.22884	1.68884		0.42342
Pf3D7_02_v3	PF3D7_0220000	liver stage antigen 3		0.00163196	0.00237735		0.00175063	0.00702616		-0.33591	-2.23004		0.24126
Pf3D7_02_v3	PF3D7_0220100	DnaJ protein, putative		0.00113836	0.00119854		0.00114231	0.0029257		-0.01607	-1.88745		0.34825
Pf3D7_02_v3	PF3D7_0220200	Plasmodium exported protein, unknown function		0.000282366	0.00166192		0.000467518	0.00249462		-1.08823	-0.86372		0.22044
Pf3D7_02_v3	PF3D7_0220300	Plasmodium exported protein, unknown function		0.000537417	0.000327862		0.000889811	0.00118698		-1.3624	-1.56297		0
Pf3D7_02_v3	PF3D7_0220400	DnaJ protein, putative, pseudogene		0.000210438	0.000545084		0.000348425	0.00195211		-1.3624	-2.12303		0.09206
Pf3D7_02_v3	PF3D7_0220500	Plasmodium exported protein (hyp2), unknown function		0.000588172	0.000332011		0.000708252	0.00207853		-0.58325	-2.21863		0
Pf3D7_02_v3	PF3D7_0220600	Plasmodium exported protein (hyp9), unknown function		0	0.000291881		0	0.00216536		0	-2.18645		0
Pf3D7_02_v3	PF3D7_0220700	Plasmodium exported protein (hyp9), unknown function		0	0.00272574		0	0.00311276		0	-0.34383		0
Pf3D7_02_v3	PF3D7_0220800	cytoadherence linked asexual protein 2		0.0062583	0.00525679		0.00544265	0.00543593		0.77096	-0.11063		0
Pf3D7_02_v3	PF3D7_0220900	Plasmodium exported protein, unknown function, pseudogene		0.00716846	0.00749503		0.00569709	0.00607978		1.22367	0.69747		0.13704
Pf3D7_02_v3	PF3D7_0221000	Plasmodium exported protein, unknown function		0.0175809	0.0125101		0.0128975	0.00841126		1.83359	1.54828		0.41664
Pf3D7_02_v3	PF3D7_0221100	Plasmodium exported protein, unknown function, pseudogene		0.00115995	0.00125799		0.00161731	0.00280466		-1.14944	-1.50461		0
Pf3D7_02_v3	PF3D7_0221200	Plasmodium exported protein (hyp15), unknown function		0.00694444	0.00860907		0.00667243	0.00788357		0.19568	0.28365		0.22084
Pf3D7_02_v3	PF3D7_0221300	Plasmodium exported protein, unknown function, pseudogene		0.00747092	0.00424356		0.00630939	0.00407537		0.90258	0.12301		0.40004
Pf3D7_02_v3	PF3D7_0221400	stevor		0.00289017	0.00576401		0.00425361	0.0130506		-1.51869	-1.82401		0.18163
Pf3D7_02_v3	PF3D7_0221500	Pfmc-2TM Maurer's cleft two transmembrane protein, pseudogene		0.00429591	0.00733394		0.00385779	0.017497		0.51546	-1.89615		0.2594
Pf3D7_02_v3	PF3D7_0221600	Plasmodium exported protein, unknown function, pseudogene		0.00384066	0.00110535		0.00591538	0.00410328		-1.63274	-1.9934		0.24914
Pf3D7_02_v3	PF3D7_0221650	Plasmodium exported protein, unknown function, pseudogene		0.000998004	0.00314564		0.00165241	0.00382072		-1.51297	-0.48207		0.30277
Pf3D7_02_v3	PF3D7_0221700	Plasmodium exported protein, unknown function		0.00144389	0.000876774		0.00113842	0.00425212		1.13663	-2.47505		0.25719
Pf3D7_02_v3	PF3D7_0221800	hypothetical protein		0.0165485	0.011097		0.0117427	0.00835431		1.78553	0.80668		0.23521
Pf3D7_02_v3	PF3D7_0221900	erythrocyte membrane protein 1 (PfEMP1), pseudogene		0	0.0130591		0	0.01915		0	-1.06283		0.37459
Pf3D7_02_v3	PF3D7_0222000	exported protein family 1		0	0.000198325		0	0.000463034		0	-0.89313		0.33823
Pf3D7_02_v3	PF3D7_0222100	Pfmc-2TM Maurer's cleft two transmembrane protein		0.00560522	0.0118646		0.00610879	0.0167993		-0.39329	-0.95818		0.2882
Pf3D7_02_v3	PF3D7_0222200	exported protein family 3		0	5.44837e-05		0	0.000492046		0	-1.38929		0.21829
Pf3D7_02_v3	PF3D7_0222300	exported protein family 4, pseudogene		0.000258398	0.000896121		0.000427834	0.0034243		-1.08823	-2.06638		0.17594
Pf3D7_02_v3	PF3D7_0222400	rifin, pseudogene		0.00217125	0.0178194		0.00312606	0.0195159		-1.42187	-0.29003		0.23032
Pf3D7_02_v3	PF3D7_0222500	rifin		0.0132616	0.00994273		0.0169556	0.0155614		-1.1107	-1.19146		0.23293
Pf3D7_02_v3	PF3D7_0222600	rifin		0.0183128	0.00730106		0.0226213	0.0097436		-0.98079	-0.81772		0.17428
Pf3D7_02_v3	PF3D7_0222700	rifin		0.0139587	0.00993861		0.0191056	0.0182514		-1.3801	-1.51711		0.20917
Pf3D7_02_v3	PF3D7_0222800	stevor		0.031144	0.0129117		0.0315375	0.0187622		-0.0643	-1.03383		0.16927
Pf3D7_02_v3	PF3D7_0222900	erythrocyte membrane protein 1 (PfEMP1), exon 2, pseudogene		0.00249366	0.0100783		0.00379037	0.0166133		-1.64207	-1.31175		0.15321
Pf3D7_02_v3	PF3D7_0223100	rifin		0.0182462	0.00646042		0.0207415	0.0120298		-0.6176	-1.51858		0.22533
Pf3D7_02_v3	PF3D7_0223200	rifin		0.00784258	0.00757486		0.0111967	0.0142722		-1.51265	-1.5485		0.21409
Pf3D7_02_v3	PF3D7_0223300	erythrocyte membrane protein 1 (PfEMP1), exon 2		0.00361894	0.00395012		0.00539814	0.0104846		-1.63997	-2.0613		0.2214
Pf3D7_02_v3	PF3D7_0223400	rifin		0.0114042	0.0087541		0.0157731	0.0132719		-1.41346	-1.12103		0.22232
Pf3D7_02_v3	PF3D7_0223500	erythrocyte membrane protein 1, PfEMP1		0.010371	0.00390507		0.0149777	0.00715773		-1.60161	-1.5432		0.43374
Pf3D7_03_v3	PF3D7_0300100	erythrocyte membrane protein 1, PfEMP1		0.0134362	0.00371761		0.0177189	0.00728682		-1.25961	-1.66448		0.24017
Pf3D7_03_v3	PF3D7_0300200	rifin		0.00991735	0.00639973		0.0127714	0.0110332		-1.13392	-1.37094		0.32102
Pf3D7_03_v3	PF3D7_0300300	erythrocyte membrane protein 1 (PfEMP1), exon 2, pseudogene		0.00297907	0.00331834		0.00453256	0.0120926		-1.66851	-2.39319		0.23368
Pf3D7_03_v3	PF3D7_0300400	stevor		0.00727313	0.0152051		0.00926327	0.0253069		-1.06899	-1.3354		0.29664
Pf3D7_03_v3	PF3D7_0300500	rifin		0.00730504	0.0093862		0.0095528	0.0144696		-1.18169	-1.16039		0.09372
Pf3D7_03_v3	PF3D7_0300600	Plasmodium exported protein, unknown function, fragment		0	0		0	0		0	0		0.29828
Pf3D7_03_v3	PF3D7_0300700	rifin		0.0218457	0.00634446		0.0272546	0.0108297		-1.02379	-1.35398		0.32984
Pf3D7_03_v3	PF3D7_0300800	rifin		0.00807413	0.00879953		0.00789955	0.013618		0.11017	-1.16646		0.3062
Pf3D7_03_v3	PF3D7_0300900	stevor-like		0.00132626	0.00113268		0.00146394	0.00572836		-0.35929	-2.37766		0.27173
Pf3D7_03_v3	PF3D7_0301000	acyl-CoA synthetase		0.00160409	0.00094692		0.00164592	0.00175648		-0.11945	-1.36595		0.20477
Pf3D7_03_v3	PF3D7_0301100	Plasmodium exported protein (hyp13), unknown function		0.000226757	0.000374183		0.000375446	0.002404		-1.08823	-2.26875		0.25468
Pf3D7_03_v3	PF3D7_0301200	serine/threonine protein kinase, FIKK family		0.000379132	0.00109751		0.000502189	0.00169709		-0.93613	-1.02622		0.15551
Pf3D7_03_v3	PF3D7_0301300	epoxide hydrolase 1		0.00051714	0.000380892		0.000489278	0.000522144		0.1959	-0.54433		0.37607
Pf3D7_03_v3	PF3D7_0301400	Plasmodium exported protein, unknown function		0.00168146	0.00229463		0.00133633	0.0042783		0.98666	-1.33609		0.16619
Pf3D7_03_v3	PF3D7_0301500	Plasmodium exported protein, unknown function		0	0.000409841		0	0.00220142		0	-2.14882		0.13522
Pf3D7_03_v3	PF3D7_0301600	Plasmodium exported protein (hyp1), unknown function		0.00101741	0.00240255		0.00125362	0.00284289		-0.85519	-0.48166		0.27004
Pf3D7_03_v3	PF3D7_0301700	Plasmodium exported protein, unknown function		0	0.000177518		0	0.00117297		0	-2.08529		0.35164
Pf3D7_03_v3	PF3D7_0301800	Plasmodium exported protein, unknown function		0.000755462	0.00180393		0.000769743	0.00369652		-0.06382	-1.47537		0.4429
Pf3D7_03_v3	PF3D7_0301900	conserved protein, unknown function		0.00134708	0.00112595		0.00184584	0.00246229		-1.17886	-1.51898		0.24239
Pf3D7_03_v3	PF3D7_0302000	pre-mRNA-splicing factor PRP46, putative		0.000579005	0.00156692		0.000575201	0.00327381		0.02527	-1.61203		0.21834
Pf3D7_03_v3	PF3D7_0302100	serine/threonine protein kinase		0.000332005	0.000664685		0.000549707	0.00200433		-1.72782	-2.1121		0.2348
Pf3D7_03_v3	PF3D7_0302200	cytoadherence linked asexual protein 3.2		0.00400059	0.0108321		0.0042532	0.0103428		-0.30417	0.16078		0
Pf3D7_03_v3	PF3D7_0302300	erythrocyte membrane protein 1 (PfEMP1), pseudogene		0.00697882	0.00424718		0.00502954	0.00550621		1.98272	-0.76331		0.26252
Pf3D7_03_v3	PF3D7_0302400	unspecified product		0.000759734	0.00047125		0.0012579	0.002517		-1.60974	-2.2748		0.28722
Pf3D7_03_v3	PF3D7_0302500	cytoadherence linked asexual protein 3.1		0.00468439	0.0137157		0.00470274	0.0112358		-0.02003	0.75073		0
Pf3D7_03_v3	PF3D7_0302600	ABC transporter B family member 4, putative		0.00261709	0.00156484		0.00251458	0.00249182		0.20388	-1.19579		0
Pf3D7_03_v3	PF3D7_0302700	CDGSH iron-sulfur domain-containing protein, putative		0.000324886	9.53465e-05		0.00053792	0.00086108		-1.08823	-1.62025		0.20673
Pf3D7_03_v3	PF3D7_0302800	RNA-binding protein, putative		0.000485394	0.00122387		0.000584491	0.00343064		-0.58325	-1.90639		0.05884
Pf3D7_03_v3	PF3D7_0302900	exportin-1, putative		0.000349143	0.000366685		0.000462465	0.00182606		-1.03796	-2.50412		0.30181
Pf3D7_03_v3	PF3D7_0303000	N-ethylmaleimide-sensitive fusion protein		9.45223e-05	0.000276996		0.000156502	0.00233821		-1.08823	-2.68851		0.18818
Pf3D7_03_v3	PF3D7_0303100	CLP1 P-loop domain-containing protein, putative		0.000423892	0.000599632		0.000595505	0.00285978		-1.28552	-2.5696		0.24733
Pf3D7_03_v3	PF3D7_0303200	HAD superfamily protein, putative		0.000528653	0.0011349		0.000700239	0.00278153		-1.12777	-1.93105		0.23782
Pf3D7_03_v3	PF3D7_0303300	DNA-directed RNA polymerases I, II, and III subunit RPABC2, putative		0.000500501	0.00254141		0.000473535	0.00227405		0.15647	0.29711		0.18712
Pf3D7_03_v3	PF3D7_0303400	palmitoyltransferase DHHC1		0.000184706	0.0010342		0.000135921	0.00282849		0.98627	-1.99652		0
Pf3D7_03_v3	PF3D7_0303500	spindle pole body protein, putative		0.000299401	0.000877497		0.000330482	0.0023806		-0.41031	-2.07825		0.04904
Pf3D7_03_v3	PF3D7_0303600	plasmoredoxin		0	0.000160443		0	0.00109273		0	-1.55448		0.40745
Pf3D7_03_v3	PF3D7_0303700	lipoamide acyltransferase component of branched-chain alpha-keto acid dehydrogenase complex		0.000495295	0.000457373		0.000820068	0.00233375		-1.51297	-2.27459		0.21002
Pf3D7_03_v3	PF3D7_0303800	IBR domain protein, putative		0.000592676	0.000288655		0.00082636	0.00198421		-1.14944	-2.46242		0.26948
Pf3D7_03_v3	PF3D7_0303900	phosphatidylethanolamine-binding protein, putative		0.00076805	0.0030866		0.00127167	0.00429747		-1.51297	-0.81843		0.18825
Pf3D7_03_v3	PF3D7_0304000	inner membrane complex protein 1a, putative		0.000365257	0.000615684		0.000604762	0.002517		-1.67754	-2.37742		0.40988
Pf3D7_03_v3	PF3D7_0304100	inner membrane complex protein 1e, putative		0.000810259	0.000889064		0.00116657	0.00311234		-1.29379	-2.15088		0.28169
Pf3D7_03_v3	PF3D7_0304200	EH domain-containing protein		0	0.000656838		0	0.00323683		0	-2.41095		0.08826
Pf3D7_03_v3	PF3D7_0304300	conserved Plasmodium protein, unknown function		0.000375638	0.000870459		0.000428931	0.00283801		-0.52629	-2.25212		0.31344
Pf3D7_03_v3	PF3D7_0304400	60S ribosomal protein L44		0.000405515	0.000118139		0.000671418	0.00071652		-1.08823	-1.30469		0.23284
Pf3D7_03_v3	PF3D7_0304500	1-cys-glutaredoxin-like protein-1		0.000294334	0.000115175		0.000487334	0.00104014		-1.08823	-1.78934		0
Pf3D7_03_v3	PF3D7_0304600	circumsporozoite (CS) protein		0.00451709	0.00518493		0.00431778	0.00822826		0.22156	-1.18583		0.3495
Pf3D7_03_v3	PF3D7_0304700	conserved Plasmodium protein, unknown function		0.00159897	0.00302674		0.00135188	0.00312583		0.7974	-0.09589		0.1367
Pf3D7_03_v3	PF3D7_0304800	conserved Plasmodium membrane protein, unknown function		0.000537634	0.000804745		0.000763003	0.00217135		-1.35941	-2.01227		0.17623
Pf3D7_03_v3	PF3D7_0304900	conserved protein, unknown function		0	0.000736271		0	0.0015338		0	-1.04625		0
Pf3D7_03_v3	PF3D7_0305000	elongation factor Ts		0.00113201	0.000370319		0.00144176	0.00246177		-0.91004	-2.40346		0
Pf3D7_03_v3	PF3D7_0305100	conserved Plasmodium protein, unknown function		0.000605079	0.00127934		0.000801471	0.00332255		-1.22148	-2.07906		0
Pf3D7_03_v3	PF3D7_0305200	conserved Plasmodium protein, unknown function		0.000292483	0.000585106		0.000322846	0.00264142		-0.35929	-2.48153		0
Pf3D7_03_v3	PF3D7_0305300	conserved Plasmodium membrane protein, unknown function		0.0009908	0.000576535		0.00128895	0.00268855		-1.08713	-2.49161		0.28997
Pf3D7_03_v3	PF3D7_0305400	conserved protein, unknown function		0	0.000598339		0	0.00234653		0	-1.88271		0.35725
Pf3D7_03_v3	PF3D7_0305500	conserved Plasmodium protein, unknown function		0.00028717	0.00105093		0.000342963	0.00224592		-0.76457	-1.78263		0.1948
Pf3D7_03_v3	PF3D7_0305600	DNA-(apurinic or apyrimidinic site) lyase, putative		0.000359777	0.000229738		0.000595689	0.00127141		-1.51297	-2.20145		0.36466
Pf3D7_03_v3	PF3D7_0305700	ubiquitin-conjugating enzyme E2, putative		0	0.00211578		0	0.00315203		0	-0.90916		0.29879
Pf3D7_03_v3	PF3D7_0305800	P-loop containing nucleoside triphosphate hydrolase, putative		0.000913743	0.00304794		0.00143038	0.00457938		-1.72323	-1.09891		0.30715
Pf3D7_03_v3	PF3D7_0305900	conserved Plasmodium protein, unknown function		0.00114655	0.000762392		0.00138063	0.00257839		-0.58325	-1.67291		0.26925
Pf3D7_03_v3	PF3D7_0306000	conserved protein, unknown function		0	0.00015791		0	0.0014261		0	-1.62025		0.19456
Pf3D7_03_v3	PF3D7_0306100	conserved Plasmodium protein, unknown function		0.000315956	0.00122865		0.000523133	0.00251223		-1.51297	-1.55204		0.21363
Pf3D7_03_v3	PF3D7_0306200	activator of Hsp90 ATPase		0.000138456	0.00201368		0.000229244	0.00305804		-1.08823	-1.02829		0.15593
Pf3D7_03_v3	PF3D7_0306300	glutaredoxin 1		0	0.00388955		0	0.00596737		0	-1.06967		0.03668
Pf3D7_03_v3	PF3D7_0306400	FAD-dependent glycerol-3-phosphate dehydrogenase, putative		0	0.000299315		0	0.00270312		0	-2.7013		0.19421
Pf3D7_03_v3	PF3D7_0306500	cytochrome c oxidase subunit ApiCOX35, putative		0	0.000262808		0	0.00174706		0	-2.08753		0.4629
Pf3D7_03_v3	PF3D7_0306600	ATP synthase-associated protein, putative		0.00194553	0.0018944		0.00143166	0.00152783		0.98627	0.37483		0.25219
Pf3D7_03_v3	PF3D7_0306700	ER membrane protein complex subunit 5, putative		0.000325839	0.00271888		0.000539497	0.00259082		-1.08823	0.12491		0.48734
Pf3D7_03_v3	PF3D7_0306800	T-complex protein 1 subunit beta		0.00038498	0.00120223		0.000392257	0.00251164		-0.06382	-1.56208		0.21973
Pf3D7_03_v3	PF3D7_0306900	40S ribosomal protein S23, putative		0.000385467	0.00186348		0.000638225	0.00289466		-1.3624	-1.0176		0.30241
Pf3D7_03_v3	PF3D7_0307000	small nucleolar RNA snoR03		0	0.000136723		0	0.00123475		0	-1.03715		0.30487
Pf3D7_03_v3	PF3D7_0307100	40S ribosomal protein S12, putative		0	0.00474065		0	0.00423508		0	0.33013		0.18221
Pf3D7_03_v3	PF3D7_0307200	60S ribosomal protein L7, putative		0	6.86341e-05		0	0.000467444		0	-1.55448		0.26414
Pf3D7_03_v3	PF3D7_0307300	microtubule-associated protein RP/EB family, putative		0	0.000475912		0	0.00269116		0	-2.42461		0.23289
Pf3D7_03_v3	PF3D7_0307400	ATP-dependent Clp protease proteolytic subunit		0.00039968	0.000487021		0.000661757	0.00388415		-1.3624	-2.59206		0.16557
Pf3D7_03_v3	PF3D7_0307500	spindle and kinetochore-associated protein 2, putative		0.000963391	0.00135903		0.00116007	0.00330134		-0.73969	-1.81907		0
Pf3D7_03_v3	PF3D7_0307600	conserved Plasmodium protein, unknown function		0.001061	0.00107467		0.00104655	0.00303145		0.06158	-2.02714		0
Pf3D7_03_v3	PF3D7_0307700	conserved Plasmodium protein, unknown function		0.000702801	0.00209655		0.000908206	0.00363455		-1.09644	-1.41298		0
Pf3D7_03_v3	PF3D7_0307800	conserved Plasmodium protein, unknown function		0.00156159	0.000725438		0.00140233	0.00261893		0.51546	-2.20501		0
Pf3D7_03_v3	PF3D7_0307900	conserved Plasmodium protein, unknown function		0.00113271	0.00158821		0.00136109	0.00393531		-0.85197	-2.02137		0.36269
Pf3D7_03_v3	PF3D7_0308000	DNA polymerase delta small subunit, putative		0.000297088	0.00147662		0.000491894	0.00223098		-1.3624	-0.96587		0.14947
Pf3D7_03_v3	PF3D7_0308100	zinc finger protein, putative		0.00136319	0.00162753		0.00157636	0.00267631		-0.66854	-1.28113		0.26912
Pf3D7_03_v3	PF3D7_0308200	T-complex protein 1 subunit eta		0.00158646	0.00194966		0.00136201	0.00207643		0.73513	-0.17863		0.14721
Pf3D7_03_v3	PF3D7_0308300	conserved Plasmodium protein, unknown function		0.00175496	0.000953208		0.00217929	0.00329472		-0.84948	-2.03008		0.16196
Pf3D7_03_v3	PF3D7_0308400	U4 spliceosomal RNA		0	0.000184229		0	0.00166378		0	-1.03715		0.339
Pf3D7_03_v3	PF3D7_0308500	activator of Hsp90 ATPase, putative		0	0.00172229		0	0.00318121		0	-1.26825		0.28846
Pf3D7_03_v3	PF3D7_0308600	pre-mRNA-processing factor 19, putative		0.000278125	0.000323505		0.000460497	0.00221144		-1.3624	-2.46008		0.34133
Pf3D7_03_v3	PF3D7_0308700	conserved protein, unknown function		0.000136249	0.000418903		0.00022559	0.00264818		-1.08823	-2.49486		0.37885
Pf3D7_03_v3	PF3D7_0308800	conserved protein, unknown function		0.000470809	0.000722748		0.000779528	0.00291162		-1.08823	-1.78563		0.66031
Pf3D7_03_v3	PF3D7_0308900	splicing factor 3B subunit 1, putative		0.000574252	0.0010699		0.000707571	0.00254847		-0.85519	-1.86941		0.24102
Pf3D7_03_v3	PF3D7_0309000	dual specificity protein phosphatase		0.00135339	0.00190751		0.0014694	0.0031362		-0.36752	-1.23559		0.35368
Pf3D7_03_v3	PF3D7_0309100	conserved Plasmodium protein, unknown function		0.000487329	0.00295223		0.000586821	0.00407056		-0.58325	-0.83101		0.18412
Pf3D7_03_v3	PF3D7_0309200	serine/threonine protein kinase, putative		0.000894254	0.00169343		0.00121143	0.00412978		-1.27932	-1.9673		0.32524
Pf3D7_03_v3	PF3D7_0309300	N2227-like protein, putative		0.000697593	0.00150343		0.000898346	0.00424563		-0.99686	-2.09815		0.2206
Pf3D7_03_v3	PF3D7_0309400	small nucleolar RNA Me18S-Um1356		0	0		0	0		0	0		0.33895
Pf3D7_03_v3	PF3D7_0309500	asparagine synthetase [glutamine-hydrolyzing], putative		0.000709126	0.00100435		0.000880583	0.00227103		-0.84948	-1.70741		0.15702
Pf3D7_03_v3	PF3D7_0309600	60S acidic ribosomal protein P2		0.000657462	0.00019295		0.00108857	0.00174254		-1.08823	-1.62025		0.31682
Pf3D7_03_v3	PF3D7_0309700	SECIS-binding protein 2, putative		0.000121699	0.000609396		0.000201499	0.00258041		-1.08823	-2.28868		0.19046
Pf3D7_03_v3	PF3D7_0309800	YTH domain-containing protein, putative		0.000531314	0.00170394		0.000879706	0.0028164		-1.60974	-1.18351		0.07914
Pf3D7_03_v3	PF3D7_0309900	conserved Plasmodium protein, unknown function		0.000663929	0.000687335		0.000676479	0.00220186		-0.08636	-2.23239		0.16503
Pf3D7_03_v3	PF3D7_0310000	50S ribosomal protein L9, apicoplast, putative		0.000271665	0.000512537		0.000449801	0.00216007		-1.08823	-1.92747		0.25696
Pf3D7_03_v3	PF3D7_0310100	calcium-dependent protein kinase 3		0	0.00187646		0	0.00298628		0	-1.15876		0.11639
Pf3D7_03_v3	PF3D7_0310200	phd finger protein, putative		0.000716216	0.00197329		0.00102414	0.00381091		-1.52095	-1.63743		0.24683
Pf3D7_03_v3	PF3D7_0310300	phosphoglycerate mutase, putative		0.000282461	0.00103132		0.000393831	0.00210143		-1.14944	-1.60601		0.03586
Pf3D7_03_v3	PF3D7_0310400	parasite-infected erythrocyte surface protein		0.000286074	0.000618572		0.000473657	0.00237573		-1.67754	-2.36128		0.30573
Pf3D7_03_v3	PF3D7_0310500	ATP-dependent RNA helicase DHX57, putative		0.000718004	0.00129933		0.00086459	0.0026815		-0.82194	-1.70622		0.30222
Pf3D7_03_v3	PF3D7_0310600	eukaryotic translation initiation factor 3 subunit K, putative, unspecified product		0	0.000952202		0	0.00253473		0	-1.64849		0.29375
Pf3D7_03_v3	PF3D7_0310700	trafficking protein particle complex subunit 4, putative		0.000820441	0.000663252		0.000776238	0.00165676		0.1959	-1.47348		0
Pf3D7_03_v3	PF3D7_0310800	conserved Plasmodium protein, unknown function		0	0		0	0		0	0		0.27335
Pf3D7_03_v3	PF3D7_0310900	conserved Plasmodium protein, unknown function		9.41619e-05	0.000484869		0.000155906	0.00133103		-1.08823	-1.79846		0.22028
Pf3D7_03_v3	PF3D7_0311000	conserved Plasmodium protein, unknown function		0.000735392	0.00073996		0.000885528	0.00165377		-0.58325	-1.31246		0
Pf3D7_03_v3	PF3D7_0311100	pre-mRNA splicing factor, putative		0.000458738	0.00251298		0.000639612	0.00554594		-1.14944	-1.78108		0.23792
Pf3D7_03_v3	PF3D7_0311200	valine--tRNA ligase, putative		0.000995295	0.000865412		0.00119849	0.002558		-0.81379	-2.13681		0.34557
Pf3D7_03_v3	PF3D7_0311300	phosphatidylinositol 3- and 4-kinase, putative		0.000433637	0.000814354		0.000552292	0.00235757		-0.91004	-2.06441		0
Pf3D7_03_v3	PF3D7_0311400	kinase-related protein PKRP, putative		0.000598379	0.000806081		0.000811696	0.00292986		-1.27936	-2.41725		0
Pf3D7_03_v3	PF3D7_0311500	conserved protein, unknown function		0	8.87306e-05		0	0.000801331		0	-1.03715		0.22772
Pf3D7_03_v3	PF3D7_0311600	dolichyl-diphosphooligosaccharide--protein glycosyltransferase subunit OST1, putative		0.00125207	0.00262286		0.00106997	0.00349691		0.77245	-0.80028		0.47244
Pf3D7_03_v3	PF3D7_0311700	plasmepsin VI		0.00135802	0.00257502		0.00128486	0.00342792		0.26763	-0.80261		0.21633
Pf3D7_03_v3	PF3D7_0311800	ATP synthase F0 subunit d-like protein, putative		0.00167351	0.00150706		0.00167931	0.00206093		-0.01607	-0.80103		0.20855
Pf3D7_03_v3	PF3D7_0311900	heptatricopeptide repeat-containing protein, putative		0.00183097	0.00165877		0.00223379	0.00280953		-0.86556	-1.27015		0.03071
Pf3D7_03_v3	PF3D7_0312000	conserved protein, unknown function		0	0.00128291		0	0.00239131		0	-1.19935		0.32726
Pf3D7_03_v3	PF3D7_0312100	E3 ubiquitin-protein ligase		0.000996016	0.000918162		0.000879531	0.00219009		0.57782	-1.77122		0.16385
Pf3D7_03_v3	PF3D7_0312200	tetratricopeptide repeat protein, putative		0.000419287	0.00037128		0.00069422	0.00238132		-1.76663	-2.68635		0.07085
Pf3D7_03_v3	PF3D7_0312300	26S proteasome regulatory subunit RPN12, putative		0	0.000118923		0	0.001074		0	-1.92032		0.17405
Pf3D7_03_v3	PF3D7_0312400	glycogen synthase kinase 3		0.000340384	0.00262958		0.000322046	0.00317903		0.1959	-0.54154		0.15488
Pf3D7_03_v3	PF3D7_0312500	major facilitator superfamily-related transporter, putative		0.000543096	0.000422971		0.000634739	0.00124186		-0.55157	-1.74108		0.1819
Pf3D7_03_v3	PF3D7_0312600	tRNA Valine		0	0		0	0		0	0		0.2629
Pf3D7_03_v3	PF3D7_0312700	tRNA Isoleucine		0	0		0	0		0	0		0.27425
Pf3D7_03_v3	PF3D7_0312800	60S ribosomal protein L26, putative		0.000444889	0.00186378		0.000736611	0.00275132		-1.3624	-0.89209		0.17602
Pf3D7_03_v3	PF3D7_0312900	hypothetical protein		0.000180522	0.000707166		0.000298893	0.00350868		-1.08823	-2.36635		0.19095
Pf3D7_03_v3	PF3D7_0313000	conserved Plasmodium protein, unknown function		0.000563539	0.00122051		0.000933061	0.00398295		-1.51297	-2.07813		0.16556
Pf3D7_03_v3	PF3D7_0313100	ubiquitin-protein ligase, putative		0.000688331	0.00106259		0.000719799	0.00243248		-0.19073	-1.7686		0.2782
Pf3D7_03_v3	PF3D7_0313200	conserved protein, unknown function		0	0.000246729		0	0.0016804		0	-1.9433		0.12693
Pf3D7_03_v3	PF3D7_0313300	YGGT family protein, putative		0.000195103	0.00135889		0.000323035	0.00293024		-1.08823	-1.53181		0.28273
Pf3D7_03_v3	PF3D7_0313400	conserved Plasmodium protein, unknown function		0.00129803	0.00177626		0.00125042	0.00467047		0.17279	-2.00117		0.30072
Pf3D7_03_v3	PF3D7_0313500	Ras-like G protein		0.00109689	0.00124232		0.000941703	0.00279953		0.73513	-1.75064		0.23765
Pf3D7_03_v3	PF3D7_0313600	conserved Plasmodium protein, unknown function		0.00642494	0.00300639		0.00589823	0.00367175		0.45312	-0.5802		0.18778
Pf3D7_03_v3	PF3D7_0313700	conserved Plasmodium protein, unknown function, unspecified product		0.000471971	0.00233713		0.000705826	0.00328197		-1.47797	-0.93435		0.11434
Pf3D7_03_v3	PF3D7_0313800	conserved Plasmodium protein, unknown function		0.000761296	0.00187529		0.000882343	0.00235403		-0.61197	-0.63411		0.31601
Pf3D7_03_v3	PF3D7_0313900	conserved Plasmodium protein, unknown function		0.000557244	0.0010048		0.00067101	0.00304336		-0.73969	-2.15041		0.31663
Pf3D7_03_v3	PF3D7_0314000	HSP20-like chaperone, putative		0.000277258	0.000880009		0.000459061	0.00171464		-1.3624	-1.34613		0.15125
Pf3D7_03_v3	PF3D7_0314100	vesicle transport v-SNARE protein, putative		0.000509976	0.000591541		0.000844376	0.00168956		-1.60974	-1.8189		0.19328
Pf3D7_03_v3	PF3D7_0314200	conserved Plasmodium protein, unknown function		0.000721674	0.000587316		0.000796592	0.00212526		-0.43284	-2.30305		0.21124
Pf3D7_03_v3	PF3D7_0314300	DER1-like protein		0.000163639	6.40331e-05		0.00027094	0.000578281		-1.08823	-1.78934		0.17051
Pf3D7_03_v3	PF3D7_0314400	serine/threonine protein phosphatase 6, putative		0	0.000233216		0	0.00169612		0	-2.1193		0.31468
Pf3D7_03_v3	PF3D7_0314500	conserved Plasmodium protein, unknown function		0	0.00160199		0	0.00187573		0	-0.36879		0.1404
Pf3D7_03_v3	PF3D7_0314600	conserved protein, unknown function		0.000930698	0.000816726		0.000948291	0.00177098		-0.06382	-1.27984		0.25499
Pf3D7_03_v3	PF3D7_0314700	RING finger protein RNF1		0.000564175	0.0009867		0.000934113	0.00321211		-1.82269	-2.24205		0.15911
Pf3D7_03_v3	PF3D7_0314800	conserved Plasmodium protein, unknown function		0.00019984	0.000581045		0.000330879	0.00235403		-1.51297	-2.37535		0.26231
Pf3D7_03_v3	PF3D7_0314900	conserved Plasmodium membrane protein, unknown function		0.000121102	0.000334188		0.000200511	0.00139087		-1.08823	-2.07283		0.28177
Pf3D7_03_v3	PF3D7_0315000	zinc finger protein, putative		0.000326797	0.00158125		0.000541084	0.00115486		-1.08823	0.74291		0.24395
Pf3D7_03_v3	PF3D7_0315100	eukaryotic translation initiation factor 4E		0.000325362	0.000190974		0.000538707	0.00172468		-1.08823	-2.02552		0.07355
Pf3D7_03_v3	PF3D7_0315200	circumsporozoite- and TRAP-related protein		0.000718089	0.00105472		0.000637974	0.00142355		0.59019	-0.8259		0.19788
Pf3D7_03_v3	PF3D7_0315300	conserved Plasmodium protein, unknown function		0.000289268	0.00102484		0.000372513	0.00204447		-0.99686	-1.6327		0.43726
Pf3D7_03_v3	PF3D7_0315400	conserved Plasmodium protein, unknown function		0.001443	0.000416664		0.00143352	0.00254969		0.02527	-2.1647		0.1312
Pf3D7_03_v3	PF3D7_0315500	mitochondrial ribosomal protein L29/L47 precursor, putative		0.00031837	0.0001855		0.00052713	0.00112508		-1.08823	-1.68039		0.51222
Pf3D7_03_v3	PF3D7_0315600	zinc finger protein, putative		0.000562663	0.00101249		0.000784514	0.00251164		-1.14944	-1.78843		0.17455
Pf3D7_03_v3	PF3D7_0315700	conserved Plasmodium membrane protein, unknown function		0.000147021	0.00043993		0.000243425	0.00149372		-1.3624	-2.10272		0.24498
Pf3D7_03_v3	PF3D7_0315800	zinc finger protein, putative		0.000962221	0.000678565		0.00134161	0.00232657		-1.14944	-1.93262		0.38403
Pf3D7_03_v3	PF3D7_0315900	conserved Plasmodium protein, unknown function		0	0.000734337		0	0.00181448		0	-1.54034		0.2276
Pf3D7_03_v3	PF3D7_0316000	microneme associated antigen		0	0.000462771		0	0.00212705		0	-2.02459		0.2464
Pf3D7_03_v3	PF3D7_0316100	mitochondrial ribosomal protein L27 precursor, putative		0.000248016	0.000402863		0.000410644	0.00175291		-1.08823	-1.89244		0.2394
Pf3D7_03_v3	PF3D7_0316200	conserved Plasmodium protein, unknown function		0.000871106	0.000948075		0.000895224	0.0023884		-0.13164	-1.99365		0.20943
Pf3D7_03_v3	PF3D7_0316300	inorganic pyrophosphatase, inorganic pyrophosphatase, putative		0.00036257	0.00159202		0.000436591	0.00250431		-0.68914	-1.15544		0.24752
Pf3D7_03_v3	PF3D7_0316400	conserved protein, unknown function		0.000165235	0.000841568		0.000121592	0.00240055		0.98627	-2.03486		0.18578
Pf3D7_03_v3	PF3D7_0316500	kinetochore protein NUF2, putative		0	0.000156617		0	0.00127577		0	-2.21686		0.29164
Pf3D7_03_v3	PF3D7_0316600	formate-nitrite transporter		0.000919442	0.0019791		0.00117103	0.00262435		-0.91004	-0.72421		0.30294
Pf3D7_03_v3	PF3D7_0316700	protein YOP1, putative		0.000565931	0.00322483		0.000937021	0.00299989		-1.51297	0.21607		0.23638
Pf3D7_03_v3	PF3D7_0316800	40S ribosomal protein S15A, putative		0.00114276	0.00181437		0.00116436	0.00559157		-0.06382	-1.94659		0.23454
Pf3D7_03_v3	PF3D7_0316900	E3 ubiquitin-protein ligase, putative		0.00135966	0.00135921		0.00126067	0.00221023		0.35024	-1.14762		0.17012
Pf3D7_03_v3	PF3D7_0317000	proteasome subunit alpha type-3, putative		0.000936329	0.000559919		0.00124024	0.00154414		-0.93613	-1.51395		0.18201
Pf3D7_03_v3	PF3D7_0317100	6-cysteine protein		0.000694444	0.00120961		0.000919842	0.00227002		-1.11219	-1.46368		0.22427
Pf3D7_03_v3	PF3D7_0317200	cdc2-related protein kinase 4		0.000321819	0.000625341		0.000473637	0.00248514		-1.39844	-2.42423		0.16728
Pf3D7_03_v3	PF3D7_0317300	conserved Plasmodium protein, unknown function		0.00114013	0.00219455		0.00133677	0.00379775		-0.74346	-1.42655		0.31029
Pf3D7_03_v3	PF3D7_0317400	DNA replication complex GINS protein, putative		0.000121499	0.000588021		0.000201168	0.00193213		-1.08823	-2.00464		0.17625
Pf3D7_03_v3	PF3D7_0317500	kinesin-5		0.0012141	0.00161423		0.00145567	0.00369869		-0.81835	-1.87053		0.04452
Pf3D7_03_v3	PF3D7_0317600	40S ribosomal protein S11, putative		0.000199302	0.00183186		0.000329988	0.00281724		-1.08823	-0.9895		0.23015
Pf3D7_03_v3	PF3D7_0317700	CPSF (cleavage and polyadenylation specific factor), subunit A, putative		0.000481025	0.00129009		0.000599673	0.00267981		-0.95919	-1.73711		0.23871
Pf3D7_03_v3	PF3D7_0317800	26S proteasome non-ATPase regulatory subunit 9, putative		0.000984737	0.000822535		0.00163044	0.00347994		-1.51297	-2.05187		0
Pf3D7_03_v3	PF3D7_0317900	conserved protein, unknown function		0.000674862	0.00140785		0.000638502	0.00340696		0.23146	-1.85056		0
Pf3D7_03_v3	PF3D7_0318000	conserved Plasmodium protein, unknown function		0.000730993	0.000380734		0.00121032	0.00161453		-1.3624	-1.65021		0.25559
Pf3D7_03_v3	PF3D7_0318100	stomatin-like protein, putative		0	0.000227415		0	0.00122267		0	-1.93344		0.40448
Pf3D7_03_v3	PF3D7_0318200	DNA-directed RNA polymerase II subunit RPB1		0.00087406	0.00091756		0.000798453	0.00215685		0.45906	-1.89125		0.14324
Pf3D7_03_v3	PF3D7_0318300	conserved Plasmodium protein, unknown function		0.000453097	0.00201307		0.000484	0.00392549		-0.27046	-1.59899		0.33004
Pf3D7_03_v3	PF3D7_0318400	conserved Plasmodium protein, unknown function		0.000622887	0.00233044		0.000883991	0.00393072		-1.35941	-1.33541		0.25358
Pf3D7_03_v3	PF3D7_0318500	conserved Plasmodium protein, unknown function		0.000438645	0.000781141		0.000566246	0.00202304		-1.11665	-2.06361		0.18615
Pf3D7_03_v3	PF3D7_0318600	cleavage and polyadenylation specificity factor, putative		0.000218365	0.000317453		0.00036155	0.00218641		-1.51297	-2.6582		0.33336
Pf3D7_03_v3	PF3D7_0318700	conserved Plasmodium protein, unknown function		0.000619003	0.00223587		0.00102489	0.00656244		-1.08823	-1.7715		0.28245
Pf3D7_03_v3	PF3D7_0318800	triosephosphate isomerase, putative		0.000306513	0.00211872		0.000507499	0.00311414		-1.3624	-0.95272		0.33747
Pf3D7_03_v3	PF3D7_0318900	conserved protein, unknown function		0.000135419	0.000211668		0.000224215	0.00179457		-1.08823	-2.4687		0.17265
Pf3D7_03_v3	PF3D7_0319000	P-type ATPase, putative		0.00038732	0.000418807		0.000591961	0.00164951		-1.59105	-2.38194		0
Pf3D7_03_v3	PF3D7_0319100	E3 ubiquitin-protein ligase RBX1, putative		0	0.000134607		0	0.00121564		0	-1.38929		0
Pf3D7_03_v3	PF3D7_0319200	CCR4 domain-containing protein 4, putative		0.000674019	0.000909896		0.000811626	0.00223754		-0.73969	-1.82884		0.64927
Pf3D7_03_v3	PF3D7_0319300	ubiquitin-conjugating enzyme E2, putative		0	0.00114479		0	0.00303597		0	-1.57419		0.4115
Pf3D7_03_v3	PF3D7_0319400	kinesin-8, putative		0.000298759	0.000993289		0.000359753	0.00321532		-0.68914	-2.25427		0.12581
Pf3D7_03_v3	PF3D7_0319500	RNA-binding protein, putative		0.000691205	0.00117514		0.00114444	0.00244263		-1.60974	-1.46799		0.56933
Pf3D7_03_v3	PF3D7_0319600	elongation factor 1-delta, putative		0.00071043	0.00152713		0.000470508	0.00225951		1.40117	-0.81911		0.26947
Pf3D7_03_v3	PF3D7_0319700	ABC transporter I family member 1, putative		0.000462321	0.000489545		0.000619668	0.00204223		-1.23613	-2.52778		0.32324
Pf3D7_03_v3	PF3D7_0319800	conserved Plasmodium protein, unknown function		0.000271381	0.000472282		0.00025676	0.00178105		0.15647	-2.0049		0.22213
Pf3D7_03_v3	PF3D7_0319900	conserved protein, unknown function		0.000235405	4.60572e-05		0.000389764	0.000415946		-1.08823	-1.38929		0.31355
Pf3D7_03_v3	PF3D7_0320000	protein phosphatase inhibitor 2		0.000230521	0.00279359		0.000381677	0.00325853		-1.08823	-0.40365		0.61574
Pf3D7_03_v3	PF3D7_0320100	protein transport protein SEC22		0.00031837	0.00236547		0.00052713	0.00309397		-1.3624	-0.69782		0.21374
Pf3D7_03_v3	PF3D7_0320200	CPW-WPC family protein		0.00212577	0.000341897		0.00252156	0.00179396		-0.74368	-2.28986		0.66562
Pf3D7_03_v3	PF3D7_0320300	T-complex protein 1 subunit epsilon		0.000276568	0.00010733		0.000457918	0.000733017		-1.3624	-1.94422		0.24861
Pf3D7_03_v3	PF3D7_0320400	oocyst capsule protein Cap380		0.000756185	0.000978224		0.000794938	0.00165426		-0.23974	-1.34287		0.26522
Pf3D7_03_v3	PF3D7_0320500	nicotinamidase, putative		0.000387898	0.000168651		0.000285444	0.00152309		0.98627	-2.30103		0.13711
Pf3D7_03_v3	PF3D7_0320600	conserved protein, unknown function		0.000407373	0.00746344		0.000674495	0.00521857		-1.3624	1.31685		0.17631
Pf3D7_03_v3	PF3D7_0320700	signal peptidase complex subunit 2		0.000711238	0.00298513		0.000785072	0.00404941		-0.35929	-0.80457		0.25926
Pf3D7_03_v3	PF3D7_0320800	ATP-dependent RNA helicase DDX6		0.000145719	0.00199698		0.00024127	0.00270351		-1.08823	-0.76978		0.39298
Pf3D7_03_v3	PF3D7_0320900	histone H2A.Z		0.000564798	0.00202462		0.000680105	0.00272171		-0.58325	-0.71685		0.13089
Pf3D7_03_v3	PF3D7_0321000	conserved protein, unknown function		0.000594345	0.00268955		0.000828687	0.00342687		-1.14944	-0.66317		0.33769
Pf3D7_03_v3	PF3D7_0321100	conserved Plasmodium protein, unknown function		0.00101393	0.000854769		0.00106379	0.00269621		-0.22719	-2.24161		0.14471
Pf3D7_03_v3	PF3D7_0321200	UDP-N-acetylglucosamine--dolichyl-phosphate N-acetylglucosaminephosphotransferase, putative		0.00435838	0.00537257		0.00383648	0.00409419		0.67083	0.98856		0.34912
Pf3D7_03_v3	PF3D7_0321300	conserved Plasmodium protein, unknown function		0.00270707	0.00309343		0.0028097	0.00521157		-0.18013	-1.33144		0.17883
Pf3D7_03_v3	PF3D7_0321400	protein kinase, putative		0.000616827	0.000476722		0.000817033	0.00334234		-0.93613	-2.55543		0.39138
Pf3D7_03_v3	PF3D7_0321500	peptidase, putative		0.00082713	0.00108924		0.000912995	0.00328834		-0.42687	-2.15483		0.0387
Pf3D7_03_v3	PF3D7_0321600	ATP-dependent RNA helicase DDX42, putative		0.000176928	0.000537506		0.000292943	0.00242282		-1.3624	-2.39842		0
Pf3D7_03_v3	PF3D7_0321700	conserved Plasmodium protein, unknown function		0.00131151	0.00198817		0.00144766	0.00305891		-0.46795	-1.16139		0
Pf3D7_03_v3	PF3D7_0321800	WD repeat-containing protein, putative		0.000937329	0.00150172		0.00104219	0.00323987		-0.49856	-1.79707		0
Pf3D7_03_v3	PF3D7_0321900	cyclic amine resistance locus protein		0.000849884	0.00140051		0.00103686	0.00300338		-0.86556	-1.75164		0.11281
Pf3D7_03_v3	PF3D7_0322000	peptidyl-prolyl cis-trans isomerase		0	4.22117e-05		0	0.000381216		0	-1.03715		0
Pf3D7_03_v3	PF3D7_0322100	mRNA-capping enzyme subunit beta		0.000125195	0.001167		0.000207288	0.00276516		-1.08823	-1.74024		0.09552
Pf3D7_03_v3	PF3D7_0322200	conserved Plasmodium protein, unknown function		0.000363774	0.00129075		0.000481845	0.00251964		-1.03796	-1.56157		0
Pf3D7_03_v3	PF3D7_0322300	diacylglycerol O-acyltransferase		0.000708255	0.000573047		0.000750509	0.00230265		-0.22884	-2.2388		0
Pf3D7_03_v3	PF3D7_0322400	regulator of initiation factor 2 (eIF2)		0.000483793	0.00210209		0.000534016	0.00320562		-0.38227	-1.09559		0
Pf3D7_03_v3	PF3D7_0322500	iron-sulfur assembly protein, putative		0.00201354	0.000747569		0.00181847	0.00323437		0.46802	-2.24962		0.29596
Pf3D7_03_v3	PF3D7_0322600	conserved Plasmodium protein, unknown function		0.00092614	0.00134607		0.00102228	0.00336378		-0.4456	-1.96628		0.33393
Pf3D7_03_v3	PF3D7_0322700	conserved Plasmodium protein, unknown function		0.00105758	0.00138157		0.00140867	0.00382088		-1.25851	-2.15427		0.23465
Pf3D7_03_v3	PF3D7_0322800	conserved Plasmodium protein, unknown function		0.000403307	0.00166964		0.000667762	0.0039194		-1.3624	-1.70116		0.28923
Pf3D7_03_v3	PF3D7_0322900	40S ribosomal protein S3A, putative		0.000643953	0.00361937		0.00077542	0.00434442		-0.58325	-0.49158		0.19971
Pf3D7_03_v3	PF3D7_0323000	translation machinery-associated protein 7, putative		0.000843347	0.000913408		0.00139635	0.00223521		-1.3624	-1.34695		0.31992
Pf3D7_03_v3	PF3D7_0323100	conserved Plasmodium protein, unknown function		0.000360127	0.00047737		0.000477014	0.00233318		-1.06907	-2.5658		0.19192
Pf3D7_03_v3	PF3D7_0323200	conserved Plasmodium protein, unknown function		0.000335429	0.000336972		0.000555377	0.00162988		-1.3624	-2.09449		0.21215
Pf3D7_03_v3	PF3D7_0323300	conserved protein, unknown function		0.000170809	0.000183071		0.000282811	0.00135814		-1.08823	-2.18645		0.28828
Pf3D7_03_v3	PF3D7_0323400	Rh5 interacting protein		0.000357873	0.000370868		0.000451456	0.00144535		-0.84257	-2.22746		0.19366
Pf3D7_03_v3	PF3D7_0323500	survival motor neuron-like protein		0	0.000926259		0	0.00189758		0	-1.39658		0.09131
Pf3D7_03_v3	PF3D7_0323600	conserved Plasmodium protein, unknown function		0.000493608	0.000681653		0.000490365	0.0014827		0.02527	-1.54326		0.22226
Pf3D7_03_v3	PF3D7_0323700	U4/U6.U5 tri-snRNP-associated protein 1, putative		0.000480538	0.000905974		0.000530423	0.0017925		-0.35929	-1.43658		0.5761
Pf3D7_03_v3	PF3D7_0323800	conserved Plasmodium protein, unknown function		7.57661e-05	0.000377274		0.000125447	0.0012718		-1.08823	-2.04302		0.03245
Pf3D7_03_v3	PF3D7_0323900	erythrocyte membrane protein 1 (PfEMP1), exon 2, pseudogene		0.000756671	0.0103215		0.00105502	0.0181549		-1.14944	-1.44379		0.43993
Pf3D7_03_v3	PF3D7_0324000	exported protein family 1		0	0.00028143		0	0.00231517		0	-2.27301		0.00589
Pf3D7_03_v3	PF3D7_0324100	Pfmc-2TM Maurer's cleft two transmembrane protein		0.00528095	0.0166301		0.00606233	0.018911		-0.61495	-0.39588		0.17761
Pf3D7_03_v3	PF3D7_0324200	exported protein family 3		0	0.000262242		0	0.000738069		0	-1.17463		0.24404
Pf3D7_03_v3	PF3D7_0324300	exported protein family 4		0	0.000425007		0	0.00106218		0	-1.36635		0.0422
Pf3D7_03_v3	PF3D7_0324400	rifin		0.0173399	0.00824853		0.0157183	0.0133509		0.5257	-1.25583		0.3903
Pf3D7_03_v3	PF3D7_0324500	rifin		0.00894753	0.0109177		0.0120525	0.0167922		-1.30087	-1.15849		0.06256
Pf3D7_03_v3	PF3D7_0324600	stevor		0.00830583	0.00850549		0.0116574	0.0211877		-1.44564	-1.99259		0.01257
Pf3D7_03_v3	PF3D7_0324700	erythrocyte membrane protein 1 (PfEMP1), exon 2, pseudogene		0.0011264	0.00604373		0.00186499	0.0127946		-1.76663	-1.74433		0.07036
Pf3D7_03_v3	PF3D7_0324800	rifin		0.0176321	0.00550506		0.0257393	0.0121439		-1.6251	-1.80221		0.22033
Pf3D7_03_v3	PF3D7_0324900	erythrocyte membrane protein 1, PfEMP1		0.0133208	0.00418298		0.0179711	0.00842682		-1.34854	-1.71425		0.20453
Pf3D7_04_v3	PF3D7_0400100	erythrocyte membrane protein 1, PfEMP1		0.0116486	0.00322321		0.0156674	0.00654348		-1.33698	-1.72584		0.29776
Pf3D7_04_v3	PF3D7_0400200	erythrocyte membrane protein 1 (PfEMP1), exon 2, pseudogene		0.00630155	0.0113891		0.00859236	0.0170291		-1.33338	-1.1008		0.05299
Pf3D7_04_v3	PF3D7_0400300	rifin		0.0167246	0.00504378		0.0238528	0.00980169		-1.53997	-1.58342		0.32259
Pf3D7_04_v3	PF3D7_0400400	erythrocyte membrane protein 1, PfEMP1		0.0230822	0.0063561		0.0276644	0.00920415		-0.86498	-1.05827		0.04415
Pf3D7_04_v3	PF3D7_0400500	rifin		0.0156477	0.00823195		0.0189192	0.0111498		-0.88723	-0.85784		0.045
Pf3D7_04_v3	PF3D7_0400600	erythrocyte membrane protein 1 (PfEMP1), exon 1, pseudogene		0	0.00904726		0	0.012585		0	-0.60704		0.24769
Pf3D7_04_v3	PF3D7_0400700	rifin		0.0199627	0.00693569		0.0222586	0.0118769		-0.53114	-1.37082		0.02171
Pf3D7_04_v3	PF3D7_0400800	stevor		0.0102881	0.0148693		0.00984193	0.0234299		0.22596	-1.21874		0.0205
Pf3D7_04_v3	PF3D7_0400900	rifin		0.0159626	0.0108229		0.0191634	0.0131225		-0.8551	-0.57551		0.32398
Pf3D7_04_v3	PF3D7_0401000	rifin		0.0272595	0.0120237		0.027458	0.0155669		-0.03719	-0.75073		0.22189
Pf3D7_04_v3	PF3D7_0401100	Plasmodium exported protein, unknown function, fragment		0	0		0	0		0	0		0.34332
Pf3D7_04_v3	PF3D7_0401200	rifin		0.00653595	0.00873131		0.00935929	0.0143577		-1.51682	-1.29662		0.0346
Pf3D7_04_v3	PF3D7_0401300	rifin		0.0210425	0.0106141		0.0257667	0.0155228		-0.94569	-1.05137		0.04514
Pf3D7_04_v3	PF3D7_0401400	rifin		0.0100009	0.00947301		0.0133685	0.0175089		-1.27991	-1.52739		0.00837
Pf3D7_04_v3	PF3D7_0401500	stevor, pseudogene		0.00484966	0.0144512		0.0067806	0.0222795		-1.39618	-1.17234		0.03207
Pf3D7_04_v3	PF3D7_0401600	rifin		0.00973236	0.00837205		0.0122347	0.00923514		-1.03708	-0.30244		0.41903
Pf3D7_04_v3	PF3D7_0401700	Plasmodium exported protein, unknown function, pseudogene		0.00210379	0.00261642		0.0025802	0.00633311		-0.85955	-1.87072		0.24651
Pf3D7_04_v3	PF3D7_0401800	Plasmodium exported protein (PHISTb), unknown function		0.00194041	0.00338312		0.00197709	0.00516926		-0.08636	-1.10631		0
Pf3D7_04_v3	PF3D7_0401900	acyl-CoA synthetase		0.00318277	0.00285981		0.00315555	0.00478188		0.04293	-1.31498		0.01539
Pf3D7_04_v3	PF3D7_0402000	Plasmodium exported protein (PHISTa), unknown function		0.0019065	0.00151861		0.00227277	0.00417716		-0.7417	-1.96167		0
Pf3D7_04_v3	PF3D7_0402100	Plasmodium exported protein (PHISTb), unknown function		0.000533049	0.00112035		0.000588385	0.00167443		-0.35929	-0.93615		0.15838
Pf3D7_04_v3	PF3D7_0402200	surface-associated interspersed protein 4.1 (SURFIN 4.1), pseudogene		0.01032	0.00866477		0.00925833	0.00903752		0.59521	-0.14035		0.00562
Pf3D7_04_v3	PF3D7_0402300	reticulocyte binding protein homologue 1		0.00181836	0.00173387		0.00200032	0.00389908		-0.46353	-1.87301		0.58285
Pf3D7_04_v3	PF3D7_0402400	Plasmodium exported protein, unknown function		0.00318352	0.00237281		0.00289389	0.00375005		0.44646	-1.04908		0.06544
Pf3D7_04_v3	PF3D7_0402500	rifin, pseudogene		0.0136003	0.00894559		0.0126302	0.0150747		0.38856	-1.34103		0.05943
Pf3D7_04_v3	PF3D7_0402600	stevor		0.000966184	0.00406623		0.00106648	0.0089153		-0.35929	-1.73642		0.19483
Pf3D7_04_v3	PF3D7_0402700	rifin, pseudogene		0.00792342	0.00469511		0.00788653	0.0103585		0.02332	-1.77915		0.15427
Pf3D7_04_v3	PF3D7_0402800	erythrocyte membrane protein 1 (PfEMP1), pseudogene		0.00126151	0.00325779		0.00202787	0.00748776		-1.88039	-1.90403		0.04194
Pf3D7_04_v3	PF3D7_0402900	probable protein, unknown function		0.00231481	0.00333277		0.00270542	0.00529311		-0.55157	-0.97788		0.13404
Pf3D7_04_v3	PF3D7_0403000	tRNA Asparagine		0	0		0	0		0	0		0.05898
Pf3D7_04_v3	PF3D7_0403100	regulator of chromosome condensation, putative		0.000236406	0.000309415		0.000391422	0.00208858		-1.3624	-2.49243		0.07106
Pf3D7_04_v3	PF3D7_0403200	pre-mRNA splicing factor, putative		0.00108997	0.000698353		0.0013125	0.00233444		-0.73969	-2.05061		0.0525
Pf3D7_04_v3	PF3D7_0403300	conserved Plasmodium protein, unknown function		0.000198236	0.00129377		0.000328222	0.00332757		-1.08823	-1.77533		0.08038
Pf3D7_04_v3	PF3D7_0403400	conserved Plasmodium protein, unknown function		0.000849143	0.00187113		0.00111854	0.00366392		-1.21615	-1.65691		-0.01684
Pf3D7_04_v3	PF3D7_0403500	ubiquitin specific protease, putative		0.000184877	0.000373839		0.000306104	0.00130666		-1.08823	-1.75416		0.02084
Pf3D7_04_v3	PF3D7_0403600	conserved Plasmodium protein, unknown function		0.000660982	0.00179225		0.000766079	0.00467166		-0.61197	-2.02764		0.16442
Pf3D7_04_v3	PF3D7_0403700	pre-mRNA-splicing factor CLF1, putative		0.00379027	0.00274348		0.00348645	0.00452679		0.43707	-1.29054		0.10948
Pf3D7_04_v3	PF3D7_0403800	alpha/beta hydrolase, putative		0.000783811	0.000930441		0.000943832	0.00235021		-0.73969	-1.84239		0.14598
Pf3D7_04_v3	PF3D7_0403900	SET domain protein, putative		0.00017773	0.00056357		0.000294271	0.00272167		-1.51297	-2.5488		0.38912
Pf3D7_04_v3	PF3D7_0404000	conserved Plasmodium protein, unknown function		0	0.00252144		0	0.00420699		0	-1.01249		0.03549
Pf3D7_04_v3	PF3D7_0404100	AP2 domain transcription factor AP2-SP2, putative		0.00080689	0.00126423		0.000740742	0.00302084		0.42863	-1.93458		0.18686
Pf3D7_04_v3	PF3D7_0404200	conserved Plasmodium protein, unknown function		0	0.000298431		0	0.00240155		0	-2.15181		0.028
Pf3D7_04_v3	PF3D7_0404300	conserved Plasmodium protein, unknown function		0.000889185	0.00263984		0.00122687	0.00589175		-1.28129	-1.82469		0.31538
Pf3D7_04_v3	PF3D7_0404400	6-cysteine protein P36		0.000390205	0.000246442		0.00064607	0.00172367		-1.3624	-2.2176		0.06947
Pf3D7_04_v3	PF3D7_0404500	6-cysteine protein P52		0.00135407	0.00118947		0.00128112	0.00246092		0.24121	-1.48881		0.15327
Pf3D7_04_v3	PF3D7_0404600	conserved Plasmodium membrane protein, unknown function		0.000648804	0.00108119		0.000859389	0.0034471		-1.22731	-2.32358		0.22855
Pf3D7_04_v3	PF3D7_0404700	dipeptidyl aminopeptidase 3		0.00266157	0.00181417		0.00235857	0.00324561		0.62984	-1.4121		0.01829
Pf3D7_04_v3	PF3D7_0404800	conserved Plasmodium protein, unknown function		0.000923443	0.00138429		0.001381	0.00368441		-1.47797	-1.9465		-0.00681
Pf3D7_04_v3	PF3D7_0404900	6-cysteine protein P41		0.000831377	0.00100183		0.000971665	0.0031108		-0.55157	-1.95361		0.1845
Pf3D7_04_v3	PF3D7_0405000	ATP-dependent RNA helicase DDX51, putative		0.000919963	0.00182114		0.00118471	0.00288981		-0.99686	-1.1434		-0.02717
Pf3D7_04_v3	PF3D7_0405100	protein transport protein Sec24B, putative		0.000595803	0.00145411		0.00080529	0.0033516		-1.211	-1.86036		0.18483
Pf3D7_04_v3	PF3D7_0405200	ag-1 blood stage membrane protein homologue		0.00124051	0.00183571		0.00164314	0.00350703		-1.16909	-1.53186		0.38707
Pf3D7_04_v3	PF3D7_0405300	liver specific protein 2, putative		0.0050805	0.00285442		0.00480678	0.00456341		0.29289	-1.2552		0.23965
Pf3D7_04_v3	PF3D7_0405400	pre-mRNA-processing-splicing factor 8, putative		0.000457012	0.000708888		0.000491844	0.00300798		-0.33787	-2.56733		0.00862
Pf3D7_04_v3	PF3D7_0405500	conserved Plasmodium protein, unknown function		0.00270062	0.00202773		0.00292013	0.00350583		-0.3412	-1.21493		0.01793
Pf3D7_04_v3	PF3D7_0405600	TMEM33 domain-containing protein, putative		0.000220677	0.00137333		0.000365379	0.00302191		-1.3624	-1.68148		0.03204
Pf3D7_04_v3	PF3D7_0405700	lysine decarboxylase, putative		0.000843261	0.000823182		0.000913877	0.00300707		-0.37757	-2.4191		0.23464
Pf3D7_04_v3	PF3D7_0405800	conserved protein, unknown function		0	0		0	0		0	0		0.12419
Pf3D7_04_v3	PF3D7_0405900	apical sushi protein		0.000673911			0.00111581			-1.79752	0		0.01406
Pf3D7_04_v3	PF3D7_0406000	conserved protein, unknown function		0	0.000240927		0	0.00180116		0	-2.39553		0.05586
Pf3D7_04_v3	PF3D7_0406100	V-type proton ATPase subunit B		0.000198615	0.000912009		0.000187915	0.0032086		0.15647	-2.21304		0.27885
Pf3D7_04_v3	PF3D7_0406200	sexual stage-specific protein precursor		0.00246653	0.000842939		0.00311152	0.00207533		-0.84257	-1.28234		0.07481
Pf3D7_04_v3	PF3D7_0406400	cytosolic glyoxalase II		0.00119507	0.00156432		0.00142061	0.00227405		-0.70819	-0.91928		0.08163
Pf3D7_04_v3	PF3D7_0406500	NYN domain-containing protein, putative		0.00081298	0.00255283		0.000978956	0.00468113		-0.84515	-1.5409		0.03629
Pf3D7_04_v3	PF3D7_0406600	conserved protein, unknown function		0	5.18831e-05		0	0.000468558		0	-1.03715		0.15656
Pf3D7_04_v3	PF3D7_0406700	conserved Plasmodium protein, unknown function		0.000357447	0.00168779		0.000455255	0.00335227		-0.91004	-1.62208		0.04622
Pf3D7_04_v3	PF3D7_0406800	ribosomal protein L25, putative		0.000457876	0.00146846		0.000758112	0.00296647		-1.51297	-1.49659		0.06371
Pf3D7_04_v3	PF3D7_0406900	conserved Plasmodium protein, unknown function		0.00052672	0.000811609		0.000591253	0.00233459		-0.5081	-2.13845		0.02452
Pf3D7_04_v3	PF3D7_0407000	conserved Plasmodium protein, unknown function		0.000684744	0.001579		0.000906993	0.0032264		-0.93613	-1.49396		0.1095
Pf3D7_04_v3	PF3D7_0407100	methyltransferase, putative		0.000827734	0.00306958		0.000644938	0.00292511		0.97505	0.14108		0.23816
Pf3D7_04_v3	PF3D7_0407200	peptidyl-tRNA hydrolase 2, putative		0.000957855	0.000240503		0.00137907	0.00147171		-1.29379	-2.1647		0.02287
Pf3D7_04_v3	PF3D7_0407300	transcription factor, putative		0.00144375	0.00102261		0.00191235	0.00265306		-1.03796	-1.67673		0.31186
Pf3D7_04_v3	PF3D7_0407400	conserved Plasmodium protein, unknown function		0	0.000492519		0	0.00382454		0	-1.98441		0.03464
Pf3D7_04_v3	PF3D7_0407500	mitochondrial carrier protein, putative		0.000320898	0.000109528		0.000531317	0.000850511		-1.3624	-1.98441		0.14023
Pf3D7_04_v3	PF3D7_0407600	conserved Plasmodium protein, unknown function		0.0008399	0.00236101		0.000809097	0.00480293		0.17279	-1.68007		0.125
Pf3D7_04_v3	PF3D7_0407700	conserved Plasmodium protein, unknown function		0.000386491	0.0011613		0.000590694	0.00248647		-1.59105	-1.74356		0.09298
Pf3D7_04_v3	PF3D7_0407800	conserved Plasmodium protein, unknown function		0.000802826	0.00238071		0.00112595	0.00380503		-1.40228	-1.24792		0.22675
Pf3D7_04_v3	PF3D7_0407900	AAA family ATPase, putative		0.000748877	0.00111073		0.000734772	0.00225437		0.07803	-1.51203		0.34538
Pf3D7_04_v3	PF3D7_0408000	conserved Plasmodium protein, unknown function		0.00107875	0.00161797		0.000714441	0.00304973		1.40117	-1.15356		0.42777
Pf3D7_04_v3	PF3D7_0408100	conserved Plasmodium protein, unknown function		0.000379726	0.000560916		0.000546712	0.00297553		-1.29379	-2.60516		0.54462
Pf3D7_04_v3	PF3D7_0408200	conserved Plasmodium protein, unknown function		0.000594813	0.000357442		0.000984842	0.00231219		-1.67754	-2.50551		0.10731
Pf3D7_04_v3	PF3D7_0408300	zinc finger Ran-binding domain-containing protein 2, putative		0.000510856	0.00469394		0.000845832	0.00530307		-1.60974	-0.3667		0.26069
Pf3D7_04_v3	PF3D7_0408400	conserved protein, unknown function		0.000132591	0.000306169		0.000219533	0.00163996		-1.08823	-2.24915		0.07234
Pf3D7_04_v3	PF3D7_0408500	flap endonuclease 1		0.00033036	0.000778469		0.000546983	0.00340507		-1.51297	-2.40513		0.01224
Pf3D7_04_v3	PF3D7_0408600	sporozoite invasion-associated protein 1		0.00141052	0.00124169		0.00149467	0.00225968		-0.26675	-1.40093		0.13499
Pf3D7_04_v3	PF3D7_0408700	perforin-like protein 1		0.00159328	0.00282711		0.00202515	0.00381051		-1.04552	-0.84183		0.00741
Pf3D7_04_v3	PF3D7_0408800	conserved Plasmodium protein, unknown function		0	0.000137735		0	0.00124388		0	-2.02552		0.24751
Pf3D7_04_v3	PF3D7_0408900	tRNA N6-adenosine threonylcarbamoyltransferase		0.000364739	0.00144268		0.000508551	0.00332412		-1.14944	-1.81218		0.02081
Pf3D7_04_v3	PF3D7_0409000	conserved Plasmodium protein, unknown function		0.000901525	0.000852852		0.000955308	0.00247224		-0.27686	-2.17169		0.22857
Pf3D7_04_v3	PF3D7_0409100	U4/U6 small nuclear ribonucleoprotein PRP31, putative		0.000125976	0.00017145		0.000208581	0.00111296		-1.08823	-2.18894		0.04917
Pf3D7_04_v3	PF3D7_0409200	protein SOF1, putative		0.000153468	0.000206555		0.0002541	0.00122026		-1.08823	-2.09932		0.51353
Pf3D7_04_v3	PF3D7_0409300	methyltransferase, putative		0.00118781	0.00148983		0.00146096	0.00323813		-0.89202	-1.73967		0.08478
Pf3D7_04_v3	PF3D7_0409400	chaperone protein DnaJ		0.00049554	0.000289558		0.000546983	0.00126474		-0.35929	-2.10373		0.21353
Pf3D7_04_v3	PF3D7_0409500	NAD(P)-binding protein, putative		0.000153893	0.000239553		0.000254804	0.00176748		-1.08823	-2.3586		0.38875
Pf3D7_04_v3	PF3D7_0409600	replication protein A1, large subunit		0	0.000373455		0	0.00182789		0	-2.46017		0.02804
Pf3D7_04_v3	PF3D7_0409700	peptide chain release factor 2		0.000809553	0.000237587		0.00134039	0.00214564		-1.60974	-2.38945		0.01311
Pf3D7_04_v3	PF3D7_0409800	zinc finger protein, putative		0.000482532	0.000876028		0.000639149	0.00193257		-0.93613	-1.56166		0
Pf3D7_04_v3	PF3D7_0409900	actin-like protein, putative		0.000480389	0.00175778		0.00056145	0.00269624		-0.55157	-1.05729		0.21858
Pf3D7_04_v3	PF3D7_0410000	erythrocyte vesicle protein 1		0.00415548	0.00197088		0.00381062	0.00414191		0.45189	-1.69084		0.42468
Pf3D7_04_v3	PF3D7_0410100	tRNA Serine		0	0		0	0		0	0		0.68191
Pf3D7_04_v3	PF3D7_0410200	tRNA Isoleucine		0	0		0	0		0	0		0.01274
Pf3D7_04_v3	PF3D7_0410300	protein phosphatase PPM1, putative		0.000724323	0.00154174		0.000839491	0.0030716		-0.61197	-1.59243		0.31673
Pf3D7_04_v3	PF3D7_0410400	exosome complex component RRP4		0	0.000149307		0	0.00115941		0	-1.98441		0.17387
Pf3D7_04_v3	PF3D7_0410500	conserved Plasmodium protein, unknown function		0.00112671	0.000939541		0.00114801	0.00183769		-0.06382	-1.11322		0.21722
Pf3D7_04_v3	PF3D7_0410600	conserved protein, unknown function		0.000424383	0.000397323		0.000511024	0.00163605		-0.58325	-2.03443		0.46716
Pf3D7_04_v3	PF3D7_0410700	ribosome biogenesis GTPase A, putative		0	0.000255616		0	0.00202547		0	-2.66491		0.23713
Pf3D7_04_v3	PF3D7_0410800	conserved Plasmodium protein, unknown function		0.00226728	0.00223182		0.00236099	0.00473683		-0.19749	-1.75125		0.0293
Pf3D7_04_v3	PF3D7_0410900	conserved Plasmodium protein, unknown function		0.00134485	0.00108328		0.00112903	0.00147262		0.87979	-0.78355		0.05536
Pf3D7_04_v3	PF3D7_0411000	conserved Plasmodium protein, unknown function		0.000565931	0.00163569		0.000780851	0.00345821		-1.28129	-1.7365		0.18773
Pf3D7_04_v3	PF3D7_0411100	mediator of RNA polymerase II transcription subunit 8, putative		0	0.00014016		0	0.000954585		0	-1.55448		0.21354
Pf3D7_04_v3	PF3D7_0411200	PP-loop family protein, putative		0.00261648	0.00127628		0.00295374	0.00299454		-0.57268	-1.85497		0.3088
Pf3D7_04_v3	PF3D7_0411300	conserved Plasmodium protein, unknown function		0.000307503	0.00146541		0.000509138	0.00380337		-1.51297	-1.94618		0.08229
Pf3D7_04_v3	PF3D7_0411400	DEAD box ATP-dependent RNA helicase, putative		0.00133424	0.00151685		0.0016921	0.00391248		-1.03339	-2.01205		0.20083
Pf3D7_04_v3	PF3D7_0411500	tRNA Alanine		0	0		0	0		0	0		0.0067
Pf3D7_04_v3	PF3D7_0411600	tRNA Glutamic acid		0	0		0	0		0	0		0.1584
Pf3D7_04_v3	PF3D7_0411700	conserved Plasmodium protein, unknown function		0.000534188	0.000655803		0.000884464	0.00141581		-1.08823	-0.97805		0.49068
Pf3D7_04_v3	PF3D7_0411800	conserved Plasmodium protein, unknown function		0.00116181	0.00158599		0.00146259	0.00332526		-1.01906	-1.73477		0.05407
Pf3D7_04_v3	PF3D7_0411900	DNA polymerase alpha catalytic subunit A		0.000803362	0.00121386		0.000877015	0.00274539		-0.40524	-1.84258		0.0147
Pf3D7_04_v3	PF3D7_0412000	LITAF-like zinc finger protein, putative		0.00130803	0.00128639		0.00173258	0.00386602		-1.15164	-2.12697		0.13224
Pf3D7_04_v3	PF3D7_0412100	30S ribosomal protein S12, mitochondrial, putative		0.000220022	0.000995775		0.000364294	0.0033045		-1.08823	-1.99573		0.25336
Pf3D7_04_v3	PF3D7_0412200	conserved Plasmodium protein, unknown function		0.00228234	0.00224793		0.00184337	0.0019672		1.00871	0.36926		0.3025
Pf3D7_04_v3	PF3D7_0412300	phosphopantothenoylcysteine synthetase, putative		0.0028086	0.00294299		0.0027221	0.00290495		0.15057	0.03923		0.00682
Pf3D7_04_v3	PF3D7_0412400	erythrocyte membrane protein 1, PfEMP1		0.0115969	0.00354184		0.0164615	0.00725276		-1.53985	-1.7395		0.15705
Pf3D7_04_v3	PF3D7_0412500	Plasmodium RNA of unknown function RUF6		0.00746269	0.0230762		0.0082374	0.0205117		-0.35929	0.34575		0.23178
Pf3D7_04_v3	PF3D7_0412600	rifin, pseudogene		0.00390799	0.0216192		0.00558817	0.0251097		-1.4741	-0.46771		0.06384
Pf3D7_04_v3	PF3D7_0412700	erythrocyte membrane protein 1, PfEMP1		0.00943178	0.00363644		0.0139025	0.00685544		-1.67437	-1.59474		0.03318
Pf3D7_04_v3	PF3D7_0412800	Plasmodium RNA of unknown function RUF6		0	0		0	0		0	0		0.0409
Pf3D7_04_v3	PF3D7_0412900	erythrocyte membrane protein 1, PfEMP1		0.00188767	0.00135637		0.00309033	0.00334789		-1.99616	-1.99259		0.56869
Pf3D7_04_v3	PF3D7_0413000	Plasmodium RNA of unknown function RUF6		0	0		0	0		0	0		0.0628
Pf3D7_04_v3	PF3D7_0413100	erythrocyte membrane protein 1, PfEMP1		0.00340366	0.00140329		0.00475058	0.0026591		-1.46421	-1.57119		0.30346
Pf3D7_04_v3	PF3D7_0413200	rifin		0.0187338	0.0215454		0.023103	0.0229808		-0.97349	-0.20987		0.02368
Pf3D7_04_v3	PF3D7_0413300	rifin		0.0146496	0.0118429		0.0187135	0.0118287		-1.11357	0.00393		0.02114
Pf3D7_04_v3	PF3D7_0413400	erythrocyte membrane protein 1 (PfEMP1), exon 1, pseudogene		0.00323455	0.00465604		0.00492127	0.0086501		-1.66851	-1.49111		0.09774
Pf3D7_04_v3	PF3D7_0413500	phosphoglucomutase-2		0.00156583	0.00142392		0.00207405	0.00199204		-1.03796	-0.72071		0.12754
Pf3D7_04_v3	PF3D7_0413600	26S protease regulatory subunit 6B, putative		0.000154751	0.00121026		0.000256224	0.00341794		-1.08823	-1.94482		0
Pf3D7_04_v3	PF3D7_0413700	lysine decarboxylase-like protein, putative		0	0.000149307		0	0.00115941		0	-1.98441		0.04289
Pf3D7_04_v3	PF3D7_0413800	50S ribosomal protein L10, putative		0.000527843	0.000685182		0.00087396	0.00186533		-1.3624	-1.55458		-0.00944
Pf3D7_04_v3	PF3D7_0413900	ubiquitin carboxyl-terminal hydrolase 13, putative		0.00119904	0.00185723		0.00120319	0.00218283		-0.01607	-0.46386		0.05626
Pf3D7_04_v3	PF3D7_0414000	structural maintenance of chromosomes protein 3, putative		0.00256616	0.00265735		0.00241947	0.00340068		0.30741	-0.72743		-0.02969
Pf3D7_04_v3	PF3D7_0414100	conserved Plasmodium membrane protein, unknown function		0.00235849	0.00234967		0.00211285	0.00281847		0.58146	-0.54377		0.47104
Pf3D7_04_v3	PF3D7_0414200	calmodulin-like protein		0.00233567	0.00471494		0.00220983	0.00510959		0.24844	-0.23363		0.40817
Pf3D7_04_v3	PF3D7_0414300	Rab5-interacting protein, putative		0.000464068	0.000859782		0.000439066	0.00304564		0.15647	-1.95816		0.14033
Pf3D7_04_v3	PF3D7_0414400	conserved Plasmodium protein, unknown function		0.00092285	0.00112898		0.000916787	0.00260899		0.02527	-1.60483		0.01122
Pf3D7_04_v3	PF3D7_0414500	RNA-binding protein, putative		0.00101937	0.00356667		0.000964448	0.00283039		0.24844	0.80668		0.00233
Pf3D7_04_v3	PF3D7_0414600	acylated pleckstrin-homology domain-containing protein, putative		0.00199709	0.00111561		0.00160321	0.00128318		0.99863	-0.29745		0.22198
Pf3D7_04_v3	PF3D7_0414700	GTP-binding protein, putative		0.000322486	0.000384622		0.000388324	0.00165764		-0.58325	-2.17261		0.83733
Pf3D7_04_v3	PF3D7_0414800	conserved Plasmodium protein, unknown function		0	0.000254047		0	0.0022943		0	-2.11222		0.51275
Pf3D7_04_v3	PF3D7_0414900	armadillo-domain containing rhoptry protein		0.00114995	0.00550044		0.00118471	0.00424441		-0.13087	0.94475		0.12369
Pf3D7_04_v3	PF3D7_0415000	arsenical pump-driving ATPase, putative		0.000536533	0.000534622		0.00064607	0.00344735		-0.58325	-2.47214		0.35598
Pf3D7_04_v3	PF3D7_0415100	conserved protein, unknown function		0.000671501	0.000374796		0.000889453	0.000949201		-0.93613	-1.37836		0.19402
Pf3D7_04_v3	PF3D7_0415200	conserved Plasmodium protein, unknown function		0.000970841	0.00137609		0.00121944	0.00263228		-1.00785	-1.57697		0.65245
Pf3D7_04_v3	PF3D7_0415300	cdc2-related protein kinase 3		0.00156325	0.00103439		0.00203525	0.00325794		-1.14918	-2.22965		0.09987
Pf3D7_04_v3	PF3D7_0415400	coatomer subunit zeta, putative		0	0.000138145		0	0.000940861		0	-1.55448		-0.01355
Pf3D7_04_v3	PF3D7_0415500	nuclear cap-binding protein subunit 2, putative		0.00058072	0.000512466		0.000427337	0.00136813		0.98627	-1.42456		0.05354
Pf3D7_04_v3	PF3D7_0415600	GTP:AMP phosphotransferase		0.000322528	0.000218089		0.000534016	0.00113978		-1.08823	-1.62713		0.44543
Pf3D7_04_v3	PF3D7_0415700	conserved Plasmodium protein, unknown function		0.00124348	0.000873464		0.00106263	0.00127577		0.69176	-0.7969		-0.005
Pf3D7_04_v3	PF3D7_0415800	RING zinc finger protein, putative		0.00179757	0.00232581		0.00182078	0.00276516		-0.0608	-0.49785		0.011
Pf3D7_04_v3	PF3D7_0415900	60S ribosomal protein L15, putative		0.000261438	0.000178466		0.000432867	0.00138583		-1.08823	-1.98441		0.21648
Pf3D7_04_v3	PF3D7_0416000	RNA-binding protein, putative		0.00059012	0.00140199		0.000977071	0.0024578		-1.76663	-1.33212		-0.00525
Pf3D7_04_v3	PF3D7_0416100	glutamyl-tRNA(Gln) amidotransferase subunit A		0.00062724	0.000939769		0.000741808	0.0017416		-0.65421	-1.36448		0.03148
Pf3D7_04_v3	PF3D7_0416200	conserved protein, unknown function		0	0.000274552		0	0.00157565		0	-1.78316		0.20421
Pf3D7_04_v3	PF3D7_0416300	DNA helicase MCM9, putative		0.000189523	0.00020374		0.000251037	0.0010716		-0.93613	-2.42662		0.02101
Pf3D7_04_v3	PF3D7_0416400	histone acetyltransferase, putative		0.000361885	0.000388226		0.000495872	0.00154345		-1.17886	-2.3337		0.16622
Pf3D7_04_v3	PF3D7_0416500	repressor of RNA polymerase III transcription MAF1		0	0.000858293		0	0.000335888		0	2.4298		0.34838
Pf3D7_04_v3	PF3D7_0416600	prohibitin-like protein PHBL, putative		0.000257499	0.000899373		0.000426346	0.00136496		-1.08823	-0.77693		0.24877
Pf3D7_04_v3	PF3D7_0416700	CDGSH iron-sulfur domain-containing protein, putative		0	0.0017202		0	0.00218951		0	-0.39054		0.13209
Pf3D7_04_v3	PF3D7_0416800	small GTP-binding protein sar1		0	0.000658325		0	0.00124553		0	-1.15842		0.03312
Pf3D7_04_v3	PF3D7_0416900	conserved Plasmodium protein, unknown function		0.000464211	0.000338537		0.000495872	0.00108482		-0.29723	-2.1739		0.08657
Pf3D7_04_v3	PF3D7_0417000	conserved Plasmodium protein, unknown function		0	0.000160022		0	0.00104207		0	-1.82783		0.24707
Pf3D7_04_v3	PF3D7_0417100	mRNA-binding protein PUF2		0.000191949	0.00115956		0.000181608	0.00125974		0.15647	-0.21699		0.32785
Pf3D7_04_v3	PF3D7_0417200	bifunctional dihydrofolate reductase-thymidylate synthase		0.00051722	0.000532469		0.000604497	0.00075262		-0.55157	-0.69478		0.2776
Pf3D7_04_v3	PF3D7_0417300	LETM1-like protein, putative		0.000272713	0.00028161		0.00025802	0.00117025		0.1959	-2.16912		0.14955
Pf3D7_04_v3	PF3D7_0417400	conserved Plasmodium protein, unknown function		0.00106138	0.00174642		0.00114137	0.00307409		-0.35914	-1.47007		0.05775
Pf3D7_04_v3	PF3D7_0417500	memo-like protein		0.00057454	0.00235519		0.000827196	0.00282484		-1.29379	-0.51405		0.26188
Pf3D7_04_v3	PF3D7_0417600	conserved Plasmodium protein, unknown function		0.00116822	0.000688209		0.00122809	0.00216247		-0.22694	-2.11412		0.10844
Pf3D7_04_v3	PF3D7_0417700	conserved Plasmodium protein, unknown function		0.00101868	0.000776077		0.000987309	0.00166825		0.13865	-1.55341		0.46584
Pf3D7_04_v3	PF3D7_0417800	cdc2-related protein kinase 1		0.00140278	0.00180039		0.00157762	0.0047702		-0.51006	-1.99867		0.08456
Pf3D7_04_v3	PF3D7_0417900	conserved Plasmodium protein, unknown function		0.00154799	0.00244122		0.00113912	0.00277861		1.60112	-0.37543		0.14863
Pf3D7_04_v3	PF3D7_0418000	conserved Plasmodium protein, unknown function		0.00164173	0.00203531		0.00174421	0.00305797		-0.30218	-1.13486		0.07033
Pf3D7_04_v3	PF3D7_0418100	protein SOC1, putative		0.000396064	0.00140505		0.000504438	0.00285311		-0.91004	-1.63342		0.48191
Pf3D7_04_v3	PF3D7_0418200	eukaryotic translation initiation factor 3 subunit M, putative		0.000646496	0.000719084		0.000856331	0.00350311		-0.93613	-2.36873		0.04264
Pf3D7_04_v3	PF3D7_0418300	conserved Plasmodium protein, unknown function		0.000503694	0.000765769		0.00074131	0.00342813		-1.39844	-2.49638		0.09056
Pf3D7_04_v3	PF3D7_0418400	conserved Plasmodium protein, unknown function		0.00123261	0.00107331		0.0011662	0.00186681		0.1959	-0.96817		0.00268
Pf3D7_04_v3	PF3D7_0418500	trafficking protein particle complex subunit 3, putative		0.00266389	0.00272509		0.00255689	0.00272865		0.1948	-0.00382		0.54862
Pf3D7_04_v3	PF3D7_0418600	regulator of chromosome condensation, putative		0.00188714	0.00116358		0.00201192	0.00237478		-0.3122	-1.67081		0.09194
Pf3D7_04_v3	PF3D7_0418700	RNA-binding protein NOB1, putative		0.00247058	0.000936276		0.00236823	0.00252731		0.20312	-1.86574		0.08135
Pf3D7_04_v3	PF3D7_0418800	MOLO1 domain-containing protein, putative		0.00148655	0.00420476		0.00114479	0.00390942		1.26455	0.23357		0.00332
Pf3D7_04_v3	PF3D7_0418900	conserved protein, unknown function		0.00227936	0.00204103		0.00221406	0.00289979		0.1386	-0.89959		0.07503
Pf3D7_04_v3	PF3D7_0419000	conserved Plasmodium protein, unknown function		0.00133841	0.0014034		0.0015024	0.00264548		-0.5081	-1.45595		0.3091
Pf3D7_04_v3	PF3D7_0419100	conserved Plasmodium protein, unknown function		0.000210438	0.00142226		0.000348425	0.00167324		-1.08823	-0.37904		0.27594
Pf3D7_04_v3	PF3D7_0419200	protein transport protein GOT1, putative		0	5.3022e-05		0	0.000478844		0	-1.03715		0.02056
Pf3D7_04_v3	PF3D7_0419300	conserved Plasmodium protein, unknown function		0.00193069	0.00141239		0.00159834	0.00187627		0.88079	-0.6528		0.34001
Pf3D7_04_v3	PF3D7_0419400	conserved Plasmodium protein, unknown function		0.000921389	0.00112191		0.0011095	0.0027874		-0.84194	-1.9914		0.02267
Pf3D7_04_v3	PF3D7_0419500	conserved Plasmodium membrane protein, unknown function		0	0.00036264		0	0.00134136		0	-1.92655		0.25036
Pf3D7_04_v3	PF3D7_0419600	ran-specific GTPase-activating protein 1, putative		0	0.00318529		0	0.00293798		0	0.24045		0.04532
Pf3D7_04_v3	PF3D7_0419700	apical merozoite protein		0.000227453	0.000243782		0.000376599	0.00180853		-1.08823	-2.18645		0.00876
Pf3D7_04_v3	PF3D7_0419800	60S ribosomal protein L7ae/L30e, putative		0.000938968	0.00015242		0.00155466	0.00110606		-1.51297	-1.73486		-0.01684
Pf3D7_04_v3	PF3D7_0419900	phosphatidylinositol 4-kinase, putative		0.0020232	0.00191205		0.00209002	0.0033828		-0.16484	-1.47699		0.48464
Pf3D7_04_v3	PF3D7_0420000	zinc finger protein, putative		0.00243385	0.00332802		0.0026198	0.0046014		-0.36466	-0.93817		0.02582
Pf3D7_04_v3	PF3D7_0420100	serine/threonine protein kinase RIO2		0.00200573	0.00159243		0.00168682	0.0028127		0.85812	-1.3063		0.05741
Pf3D7_04_v3	PF3D7_0420200	holo-[acyl-carrier-protein] synthase, putative		0.00320752	0.0033015		0.0028874	0.0034115		0.53216	-0.09939		0.12762
Pf3D7_04_v3	PF3D7_0420300	AP2 domain transcription factor, putative		0.00113553	0.00148669		0.00123575	0.00325923		-0.40915	-1.83303		-0.00551
Pf3D7_04_v3	PF3D7_0420400	ribosome-recycling factor		0.003125	0.00315188		0.00275953	0.00245408		0.57782	0.73575		0.42333
Pf3D7_04_v3	PF3D7_0420500	conserved Plasmodium protein, unknown function		0.00290698	0.00388219		0.00366715	0.00489185		-0.98214	-0.63406		0.1872
Pf3D7_04_v3	PF3D7_0420600	conserved Plasmodium protein, unknown function		0.00433589	0.0022462		0.00371862	0.00352748		0.8111	-1.12306		0.03765
Pf3D7_04_v3	PF3D7_0420700	erythrocyte membrane protein 1, PfEMP1		0.00692415	0.00371249		0.00892424	0.00702805		-1.16304	-1.60013		0.19209
Pf3D7_04_v3	PF3D7_0420800	Plasmodium RNA of unknown function RUF6		0	0		0	0		0	0		0.36819
Pf3D7_04_v3	PF3D7_0420900	erythrocyte membrane protein 1, PfEMP1		0	6.99019e-05		0	0.000335645		0	-2.16017		0.35145
Pf3D7_04_v3	PF3D7_0421000	Plasmodium RNA of unknown function RUF6		0	0		0	0		0	0		0.02352
Pf3D7_04_v3	PF3D7_0421100	erythrocyte membrane protein 1, PfEMP1		0.00468363	0.00112409		0.00658424	0.00262844		-1.4953	-1.9003		0.41851
Pf3D7_04_v3	PF3D7_0421200	rifin		0.0162545	0.00681183		0.0204754	0.0137395		-1.05739	-1.66138		0.10427
Pf3D7_04_v3	PF3D7_0421300	erythrocyte membrane protein 1, PfEMP1		0.0132863	0.00384243		0.0181535	0.00654421		-1.39739	-1.40092		0.4008
Pf3D7_04_v3	PF3D7_0421400	Plasmodium RNA of unknown function RUF6		0	0.0243295		0	0.0263722		0	-0.2232		0.36861
Pf3D7_04_v3	PF3D7_0421500	rifin, pseudogene		0.00147577	0.0107882		0.00220699	0.0158138		-1.47797	-1.05239		0.32307
Pf3D7_04_v3	PF3D7_0421600	erythrocyte membrane protein 1 (PfEMP1)-like pseudogene		0.00851118	0.00847282		0.00785231	0.00912798		0.41964	-0.23295		0.59024
Pf3D7_04_v3	PF3D7_0421700	conserved Plasmodium protein, unknown function		0.00358835	0.00423353		0.00383856	0.0048193		-0.33452	-0.40896		0.46828
Pf3D7_04_v3	PF3D7_0421800	conserved Plasmodium protein, unknown function		0	0.000502236		0	0.00231881		0	-1.42737		0.06383
Pf3D7_04_v3	PF3D7_0421900	conserved Plasmodium protein, unknown function		0	0.00195335		0	0.00182629		0	0.10869		0.15892
Pf3D7_04_v3	PF3D7_0422000	steroid dehydrogenase, putative		0.00303424	0.0021494		0.00239231	0.00217006		1.24915	-0.02719		0.47158
Pf3D7_04_v3	PF3D7_0422100	transmembrane emp24 domain-containing protein, putative		0.00124844	0.000513296		0.00159005	0.00220591		-0.91004	-2.09351		0.0202
Pf3D7_04_v3	PF3D7_0422200	erythrocyte membrane-associated antigen		0.00100378	0.00166195		0.00126627	0.00343974		-1.05324	-1.75053		0
Pf3D7_04_v3	PF3D7_0422300	alpha tubulin 2		0.000761035	0.000814422		0.0010957	0.0026894		-1.29379	-2.07796		0.04863
Pf3D7_04_v3	PF3D7_0422400	40S ribosomal protein S19		0	0.00153387		0	0.00182994		0	-0.38429		0.00482
Pf3D7_04_v3	PF3D7_0422500	pre-mRNA-splicing helicase BRR2, putative		0.00138502	0.00175656		0.00115194	0.00257246		1.01037	-1.05707		0.31032
Pf3D7_04_v3	PF3D7_0422600	conserved Plasmodium protein, unknown function		0.00171143	0.00133032		0.00174378	0.000930457		-0.06382	0.67139		0.14806
Pf3D7_04_v3	PF3D7_0422700	eukaryotic initiation factor 4A-III, putative		0	0.000203221		0	0.00150763		0	-2.18645		0.06083
Pf3D7_04_v3	PF3D7_0422800	serpentine receptor, putative		0.00295407	0.00380208		0.00236666	0.00370427		1.19765	0.0839		0.02026
Pf3D7_04_v3	PF3D7_0422900	methyltransferase, putative		0.000295733	0.0042797		0.0002798	0.0061212		0.15647	-0.95067		0.41836
Pf3D7_04_v3	PF3D7_0423000	conserved Plasmodium protein, unknown function		0.000284171	0.000221173		0.000470508	0.00150634		-1.08823	-1.9433		0.13594
Pf3D7_04_v3	PF3D7_0423100	AP-4 complex subunit sigma, putative		0.000356125	0.0086759		0.000589643	0.00566326		-1.08823	1.53292		0.18298
Pf3D7_04_v3	PF3D7_0423200	BSD-domain protein, putative		0.000391926	0.000452083		0.000648919	0.00103876		-1.08823	-1.02904		0.23212
Pf3D7_04_v3	PF3D7_0423300	conserved Plasmodium protein, unknown function		0.000621601	0.00221584		0.00102919	0.00302041		-1.60974	-0.78945		0.17435
Pf3D7_04_v3	PF3D7_0423400	apical asparagine-rich protein AARP		0	0.0012947		0	0.00330718		0	-1.60673		0.011
Pf3D7_04_v3	PF3D7_0423500	glideosome associated protein with multiple membrane spans 2		0.001859	0.00349713		0.00142061	0.0031584		1.34636	0.32292		0.38955
Pf3D7_04_v3	PF3D7_0423600	conserved Plasmodium protein, unknown function		0.00068899	0.00159575		0.000912617	0.00405801		-1.16099	-2.0139		0.03507
Pf3D7_04_v3	PF3D7_0423700	early transcribed membrane protein 4		0.00243902	0.00169788		0.00269222	0.00143653		-0.35929	0.33147		0.05645
Pf3D7_04_v3	PF3D7_0423800	cysteine-rich protective antigen		0.000374426	0.000465708		0.000619944	0.00215016		-1.3624	-2.13744		0.11012
Pf3D7_04_v3	PF3D7_0423900	probable protein, unknown function		0.000790826	0.00811976		0.00130938	0.00733604		-1.3624	0.31467		0.30037
Pf3D7_04_v3	PF3D7_0424000	Plasmodium exported protein (PHISTc), unknown function		0.00149051	0.000900019		0.00179481	0.00351153		-0.73969	-2.20407		-0.00541
Pf3D7_04_v3	PF3D7_0424100	reticulocyte binding protein homologue 5		0.000124355	0.000371372		0.000205896	0.00109864		-1.08823	-1.71288		0.33936
Pf3D7_04_v3	PF3D7_0424200	reticulocyte binding protein homologue 4		0.00046139	0.00055313		0.000625034	0.00214929		-1.20498	-2.40329		0.21499
Pf3D7_04_v3	PF3D7_0424300	erythrocyte binding antigen-165, pseudogene		0.00264944	0.00236669		0.00266337	0.00401263		-0.02635	-1.35943		0.40426
Pf3D7_04_v3	PF3D7_0424400	surface-associated interspersed protein 4.2 (SURFIN 4.2)		0.0104186	0.010174		0.0100805	0.00839093		0.17429	0.72312		0.27666
Pf3D7_04_v3	PF3D7_0424500	serine/threonine protein kinase, FIKK family		0	0.00238667		0	0.00202217		0	0.53725		-0.01778
Pf3D7_04_v3	PF3D7_0424600	Plasmodium exported protein (PHISTb), unknown function		0.00131464	0.00103094		0.00128988	0.00154859		0.07803	-0.84473		0.0889
Pf3D7_04_v3	PF3D7_0424700	serine/threonine protein kinase, FIKK family		0.00266343	0.00219637		0.0037865	0.00630767		-1.50391	-2.18052		0.77763
Pf3D7_04_v3	PF3D7_0424800	Plasmodium exported protein (PHISTb), unknown function		0.000600306	0.000634776		0.000722862	0.00289282		-0.58325	-2.18467		0.02466
Pf3D7_04_v3	PF3D7_0424900	Plasmodium exported protein (PHISTa), unknown function		0.00233518	0.00139926		0.00287732	0.00249486		-0.85519	-1.19816		0.62802
Pf3D7_04_v3	PF3D7_0425000	Plasmodium exported protein, unknown function, pseudogene		0.00829053	0.00598081		0.00686338	0.00827978		1.03039	-0.89251		0.04127
Pf3D7_04_v3	PF3D7_0425100	Plasmodium exported protein (hyp6), unknown function		0.016155	0.0212309		0.0164603	0.0136912		-0.09349	1.77232		0.0151
Pf3D7_04_v3	PF3D7_0425200	Plasmodium exported protein (hyp15), unknown function		0.0248922	0.0208574		0.0244063	0.0208858		0.10164	-0.00448		0.04762
Pf3D7_04_v3	PF3D7_0425250	Plasmodium exported protein (PHIST), unknown function, pseudogene		0.0207071	0.0157981		0.0160554	0.0107087		1.43874	1.46		0.41843
Pf3D7_04_v3	PF3D7_0425300	Plasmodium exported protein (PHISTa), unknown function, pseudogene		0.0118866	0.00892809		0.0113665	0.0119054		0.22849	-0.80484		0.22954
Pf3D7_04_v3	PF3D7_0425400	Plasmodium exported protein (PHISTa), unknown function		0.0291466	0.0161002		0.0256494	0.0160459		0.69752	0.01105		0.26521
Pf3D7_04_v3	PF3D7_0425500	stevor		0.00178862	0.00452542		0.00251274	0.0189623		-1.28552	-2.52605		0.10112
Pf3D7_04_v3	PF3D7_0425600	rifin, pseudogene		0.000243131	0.00223314		0.000402557	0.00794757		-1.08823	-2.2529		0
Pf3D7_04_v3	PF3D7_0425700	rifin		0.00551127	0.00924821		0.00716972	0.0159983		-1.14357	-1.39605		0.5601
Pf3D7_04_v3	PF3D7_0425800	erythrocyte membrane protein 1, PfEMP1		0.0101626	0.00511544		0.0135902	0.00776831		-1.31504	-1.16648		0.15388
Pf3D7_04_v3	PF3D7_0425900	rifin		0.0173957	0.0110462		0.0161966	0.0150017		0.37799	-0.87243		0.15368
Pf3D7_04_v3	PF3D7_0426000	erythrocyte membrane protein 1, PfEMP1		0.0107424	0.00602045		0.0153371	0.00971642		-1.56004	-1.29635		0.03874
Pf3D7_05_v3	PF3D7_0500100	erythrocyte membrane protein 1, PfEMP1		0.00574967	0.00301355		0.00821222	0.0058165		-1.55626	-1.63205		0.06175
Pf3D7_05_v3	PF3D7_0500200	erythrocyte membrane protein 1 (PfEMP1), pseudogene		0	0.00312577		0	0.00829548		0	-1.13546		0.04176
Pf3D7_05_v3	PF3D7_0500300	rifin, pseudogene		0.0242909	0.00473013		0.0294474	0.0105854		-0.90346	-1.8		0.23239
Pf3D7_05_v3	PF3D7_0500400	rifin		0.0189948	0.00755544		0.0186473	0.011138		0.0956	-1.05506		0.00741
Pf3D7_05_v3	PF3D7_0500500	rifin		0.0127273	0.0097357		0.0177279	0.0176694		-1.44011	-1.48975		0.23014
Pf3D7_05_v3	PF3D7_0500600	stevor, pseudogene		0.00186071	0.0110226		0.00211256	0.0231083		-0.52011	-1.74764		0.07854
Pf3D7_05_v3	PF3D7_0500700	rifin, pseudogene		0.00648824	0.00810575		0.00671418	0.00859823		-0.14254	-0.1539		-0.02539
Pf3D7_05_v3	PF3D7_0500800	mature parasite-infected erythrocyte surface antigen		0.000839473	0.000905622		0.00116173	0.00349792		-1.33146	-2.43665		0.29088
Pf3D7_05_v3	PF3D7_0500900	serine/threonine protein kinase, FIKK family		0.000212856	0.00313591		0.00035243	0.00263273		-1.3624	0.58289		0.03387
Pf3D7_05_v3	PF3D7_0501000	Plasmodium exported protein, unknown function		0.00118547	0.000841565		0.0014275	0.00190423		-0.68914	-1.444		0.08799
Pf3D7_05_v3	PF3D7_0501100	heat shock protein 40, type II		0.000493388	0.00038712		0.000653529	0.000929906		-0.93613	-1.43424		0.35472
Pf3D7_05_v3	PF3D7_0501200	parasite-infected erythrocyte surface protein		0.00031211	0.000905909		0.000516765	0.00151657		-1.3624	-1.06317		0.43229
Pf3D7_05_v3	PF3D7_0501300	skeleton-binding protein 1		0.00253593	0.000997973		0.00279918	0.00116169		-0.43284	-0.33475		0.33534
Pf3D7_05_v3	PF3D7_0501400	interspersed repeat antigen		0.00212513	0.00483974		0.00220776	0.0068105		-0.18818	-0.97667		0.01288
Pf3D7_05_v3	PF3D7_0501500	rhoptry-associated protein 3		0.000184877	8.88394e-05		0.000306104	0.000326666		-1.08823	-1.13741		0.02881
Pf3D7_05_v3	PF3D7_0501600	rhoptry-associated protein 2		0.000557414	0.00041806		0.000922919	0.00065661		-1.51297	-0.73102		0.03457
Pf3D7_05_v3	PF3D7_0501700	anaphase-promoting complex subunit 3, putative		0.000396659	0.000389189		0.000309061	0.00115438		0.97505	-1.83309		0.05357
Pf3D7_05_v3	PF3D7_0501800	chromatin assembly factor 1 subunit A		0.00120399	0.00144873		0.00159477	0.00297833		-1.17616	-1.64434		0.10003
Pf3D7_05_v3	PF3D7_0501900	conserved protein, unknown function		0.00203804	0.000593821		0.00224961	0.00120036		-0.43284	-1.27694		0.23148
Pf3D7_05_v3	PF3D7_0502000	vacuolar protein sorting-associated protein 11, putative		0.000852079	0.000721353		0.00121546	0.00250156		-1.435	-2.29299		0.45345
Pf3D7_05_v3	PF3D7_0502100	HCNGP-like protein		0.000315656	0.000633538		0.000522638	0.00334647		-1.08823	-2.17829		0.06765
Pf3D7_05_v3	PF3D7_0502200	protein Mpv17, putative		0	0.000366322		0	0.00304896		0	-2.62245		0.12837
Pf3D7_05_v3	PF3D7_0502300	conserved Plasmodium protein, unknown function		0	0.000376192		0	0.00295741		0	-2.38132		0.14189
Pf3D7_05_v3	PF3D7_0502400	merozoite surface protein 8		0.00189007	0.00294104		0.00205207	0.00700775		-0.36752	-1.88841		0.39607
Pf3D7_05_v3	PF3D7_0502500	conserved Plasmodium protein, unknown function		0	0.000534962		0	0.00231102		0	-2.26367		0.29218
Pf3D7_05_v3	PF3D7_0502600	conserved Plasmodium protein, unknown function		0.000363211	0.00121279		0.000522935	0.00334837		-1.29379	-2.06805		0.03319
Pf3D7_05_v3	PF3D7_0502700	conserved protein, unknown function		0.000329706	0.000802803		0.000545901	0.00218464		-1.3624	-1.77032		0.2596
Pf3D7_05_v3	PF3D7_0502800	DnaJ protein, putative		0	0.000403743		0	0.0014261		0	-1.30617		0.02989
Pf3D7_05_v3	PF3D7_0502900	Tim10/DDP family zinc finger protein, putative		0.000777	0.00190779		0.00128649	0.00343228		-1.3624	-1.14929		0.21696
Pf3D7_05_v3	PF3D7_0503000	50S ribosomal protein L28, apicoplast, putative		0.00115244	0.00124914		0.00157913	0.00196607		-1.17886	-1.00843		0.07778
Pf3D7_05_v3	PF3D7_0503100	4-diphosphocytidyl-2-C-methyl-D-erythritol kinase, putative		0.000654405	0.00109286		0.000912429	0.00340802		-1.14944	-2.07181		0.23594
Pf3D7_05_v3	PF3D7_0503200	conserved Plasmodium protein, unknown function		0.00122869	0.00175044		0.0013771	0.00267202		-0.50652	-1.08775		0.36462
Pf3D7_05_v3	PF3D7_0503300	serine/arginine-rich splicing factor 12		0.000659947	0.000451469		0.00079468	0.00190814		-0.58325	-1.92918		0.0269
Pf3D7_05_v3	PF3D7_0503400	actin-depolymerizing factor 1		0.000292013	0.00230604		0.000483491	0.00283783		-1.08823	-0.49479		0.05186
Pf3D7_05_v3	PF3D7_0503500	protein kinase, putative		0.000696621	0.00097045		0.00072088	0.00300029		-0.14254	-2.12928		0.0421
Pf3D7_05_v3	PF3D7_0503600	myosin B		0.00136821	0.00291171		0.00158049	0.0030922		-0.6481	-0.18828		0.30611
Pf3D7_05_v3	PF3D7_0503800	60S ribosomal protein L31		0.0012705	0.00547365		0.00114741	0.00469387		0.40982	0.49515		0.00607
Pf3D7_05_v3	PF3D7_0503900	conserved Plasmodium protein, unknown function		0.00107626	0.00167356		0.00118799	0.00217335		-0.41953	-0.68904		0.24349
Pf3D7_05_v3	PF3D7_0504000	cation transporting P-ATPase		0.000983552	0.000925278		0.00115246	0.00232608		-0.72628	-1.98818		0.46168
Pf3D7_05_v3	PF3D7_0504100	AN1-type zinc finger protein, putative		0.00095206	0.00131703		0.000741808	0.0019791		0.97505	-0.86561		0.36159
Pf3D7_05_v3	PF3D7_0504200	ATP-dependent RNA helicase DDX27, putative		0.00041974	0.000626301		0.000397126	0.00243686		0.1959	-2.21452		0.2217
Pf3D7_05_v3	PF3D7_0504300	conserved Plasmodium protein, unknown function		0.00021347	0.00086951		0.000353446	0.00396047		-1.08823	-2.29882		0.01513
Pf3D7_05_v3	PF3D7_0504400	ATP-dependent helicase, putative		0.000465618	0.000640697		0.000649205	0.00216505		-1.14944	-2.11995		0.28361
Pf3D7_05_v3	PF3D7_0504500	MOLO1 domain-containing protein, putative		0.000153893	0.00322901		0.000254804	0.00353496		-1.08823	-0.2618		0.1016
Pf3D7_05_v3	PF3D7_0504600	2-oxoisovalerate dehydrogenase subunit beta, mitochondrial, putative		0	0.000341334		0	0.00291489		0	-2.52202		0.24111
Pf3D7_05_v3	PF3D7_0504700	centrosomal protein CEP120, putative		0.00151322	0.00186206		0.00214008	0.00557033		-1.48524	-2.25028		0.15052
Pf3D7_05_v3	PF3D7_0504800	conserved Plasmodium protein, unknown function		0.000686276	0.000798894		0.00093512	0.00276173		-1.35121	-2.40958		0.14019
Pf3D7_05_v3	PF3D7_0504900	conserved protein, unknown function		0.0012987	0.00115834		0.00152909	0.00305963		-0.68386	-1.90899		0.02229
Pf3D7_05_v3	PF3D7_0505000	MMS19-like protein, putative		0.00152174	0.00252889		0.00153189	0.00410851		-0.03354	-1.29847		0.48792
Pf3D7_05_v3	PF3D7_0505100	trafficking protein particle complex subunit 8, putative		0.000237699	0.000474149		0.000393562	0.00235666		-1.82269	-2.65224		0.07501
Pf3D7_05_v3	PF3D7_0505200	actin-like protein, putative		0	0.000292104		0	0.00196673		0	-2.43226		-0.01639
Pf3D7_05_v3	PF3D7_0505300	UDP-N-acetylglucosamine transporter, putative		0.000847714	0.000383138		0.00140357	0.0021398		-1.76663	-2.402		0.45689
Pf3D7_05_v3	PF3D7_0505400	conserved protein, unknown function		0.00020002	0.000290282		0.000331176	0.00220889		-1.3624	-2.6153		0.28032
Pf3D7_05_v3	PF3D7_0505500	DNA mismatch repair protein MSH6, putative		0.000238598	0.0009729		0.000332674	0.00284016		-1.14944	-2.13941		0.05267
Pf3D7_05_v3	PF3D7_0505600	conserved protein, unknown function		0	0.000260609		0	0.00235356		0	-2.38945		0.4618
Pf3D7_05_v3	PF3D7_0505700	conserved Plasmodium membrane protein, unknown function		0.000981335	0.00374484		0.00145901	0.00615732		-1.53872	-1.29352		0.06132
Pf3D7_05_v3	PF3D7_0505800	small ubiquitin-related modifier		0	0.00158549		0	0.00245847		0	-0.84342		0.00424
Pf3D7_05_v3	PF3D7_0505900	mediator of RNA polymerase II transcription subunit 11, putative		0.000957854	0.00227473		0.00105729	0.00376104		-0.35929	-1.15627		0.09975
Pf3D7_05_v3	PF3D7_0506000	conserved Plasmodium protein, unknown function		0.00125277	0.00496555		0.000957338	0.00476768		1.17894	0.12657		-0.00038
Pf3D7_05_v3	PF3D7_0506100	60S ribosomal subunit protein L24, putative		0.000512979	0.000832481		0.000339739	0.00217536		1.40117	-1.65871		0.06881
Pf3D7_05_v3	PF3D7_0506200	TATA-box-binding protein		0	0.00149556		0	0.00319555		0	-1.505		0.67784
Pf3D7_05_v3	PF3D7_0506300	conserved protein, unknown function		0	0.000816685		0	0.00417374		0	-2.43289		0.18309
Pf3D7_05_v3	PF3D7_0506400	conserved Plasmodium protein, unknown function		0.000354704	0.00135213		0.00058729	0.00376044		-1.3624	-1.91892		0.55281
Pf3D7_05_v3	PF3D7_0506500	conserved Plasmodium protein, unknown function		0.00142484	0.00121316		0.00152946	0.0033414		-0.34925	-2.15612		0.15855
Pf3D7_05_v3	PF3D7_0506600	histone deacetylase, putative, pseudogene		0.000308214	0.0014307		0.000510315	0.00435676		-1.08823	-1.90001		0.13276
Pf3D7_05_v3	PF3D7_0506700	GTPase-activating protein, putative		0.00160409	0.00171936		0.0020948	0.003992		-1.12439	-1.82524		0.14229
Pf3D7_05_v3	PF3D7_0506800	transcription factor 25, putative		0.000683607	0.00127942		0.000883402	0.003005		-1.02653	-1.84349		0.18858
Pf3D7_05_v3	PF3D7_0506900	rhomboid protease ROM4		0.00280337	0.00127643		0.0024217	0.0020675		0.7605	-1.14645		0.06841
Pf3D7_05_v3	PF3D7_0507000	conserved protein, unknown function		0	0.00122271		0	0.00277582		0	-1.47734		0.06139
Pf3D7_05_v3	PF3D7_0507100	60S ribosomal protein L4		0	0.000772577		0	0.00174866		0	-1.47383		0.1607
Pf3D7_05_v3	PF3D7_0507200	subtilisin-like protease 3		0.000264665	0.00107455		0.000318698	0.00306096		-0.58325	-2.0285		0.25245
Pf3D7_05_v3	PF3D7_0507300	subtilisin-like ookinete protein SOPT		0.000704546	0.000679963		0.000960671	0.0032953		-1.1893	-2.52585		0.30964
Pf3D7_05_v3	PF3D7_0507400	conserved Plasmodium protein, unknown function		0	0.000330095		0	0.00298109		0	-2.11222		0.43099
Pf3D7_05_v3	PF3D7_0507500	subtilisin-like protease 1		0.000537808	0.000342958		0.000890457	0.00142541		-1.67754	-2.12541		0.28023
Pf3D7_05_v3	PF3D7_0507600	protein CAF40, putative		0.000766088	0.000221078		0.000751659	0.00170457		0.07803	-2.48603		0.06704
Pf3D7_05_v3	PF3D7_0507700	nuclear protein localization protein 4, putative		0	0.000163255		0	0.00135397		0	-2.32202		0.10242
Pf3D7_05_v3	PF3D7_0507800	conserved protein, unknown function		0.00132131	0.00120989		0.00144509	0.00364123		-0.41856	-2.20234		0.19143
Pf3D7_05_v3	PF3D7_0507900	conserved Plasmodium protein, unknown function		0.0003367	0.00165523		0.00055748	0.00267718		-1.08823	-0.96466		0.0422
Pf3D7_05_v3	PF3D7_0508000	6-cysteine protein		0.00296579	0.00285053		0.00315675	0.0033688		-0.27842	-0.44332		0.53425
Pf3D7_05_v3	PF3D7_0508100	SET domain protein, putative		0.000519728	0.000624713		0.000659123	0.00230558		-0.97334	-2.36163		0.16176
Pf3D7_05_v3	PF3D7_0508200	longevity-assurance (LAG1) protein, putative		0.000138976	0.00109974		0.000230104	0.00171893		-1.08823	-0.99617		0.0045
Pf3D7_05_v3	PF3D7_0508300	triose phosphate transporter		0.000216169	0.000146635		0.000357915	0.000954895		-1.08823	-1.82783		0.00082
Pf3D7_05_v3	PF3D7_0508400	conserved protein, unknown function		0.000459643	0.00137432		0.000608831	0.00357351		-0.93613	-1.90841		0.03343
Pf3D7_05_v3	PF3D7_0508500	guanidine nucleotide exchange factor		0.000483092	0.000930913		0.000517558	0.00286205		-0.31298	-2.24944		0.04723
Pf3D7_05_v3	PF3D7_0508600	conserved protein, unknown function		0.000916525	0.00217246		0.00093385	0.00348803		-0.06382	-1.04304		-0.00525
Pf3D7_05_v3	PF3D7_0508700	pre-mRNA-processing ATP-dependent RNA helicase PRP5, putative		0.000658418	0.000802252		0.000987308	0.00215116		-1.57831	-2.00769		0.23621
Pf3D7_05_v3	PF3D7_0508800	single-stranded DNA-binding protein		0.00175644	0.00149965		0.00129252	0.00114945		1.37122	0.6579		0.02587
Pf3D7_05_v3	PF3D7_0508900	conserved Plasmodium protein, unknown function		0.00144147	0.00232551		0.0015259	0.00446766		-0.28013	-1.62272		0.05958
Pf3D7_05_v3	PF3D7_0509000	alpha-soluble NSF attachment protein, putative		0.00013915	0.000718021		0.000230393	0.00147521		-1.08823	-1.37916		0.00128
Pf3D7_05_v3	PF3D7_0509100	structural maintenance of chromosomes protein 4, putative		0.000552738	0.000910314		0.000646007	0.00233631		-0.66449	-1.98094		0.05189
Pf3D7_05_v3	PF3D7_0509200	leucine-rich repeat protein		0	0.000954332		0	0.0031686		0	-2.10412		0.49665
Pf3D7_05_v3	PF3D7_0509300	conserved Plasmodium protein, unknown function		0	0.00563687		0	0.00317295		0	1.90808		0.4106
Pf3D7_05_v3	PF3D7_0509400	RNA polymerase I		0.000923581	0.00137178		0.000972199	0.00231277		-0.24834	-1.35361		0.22672
Pf3D7_05_v3	PF3D7_0509500	ERCC4 domain-containing protein, putative		0.00166583	0.000563562		0.00275815	0.00338494		-1.84361	-2.48432		0.38915
Pf3D7_05_v3	PF3D7_0509600	asparagine--tRNA ligase		0.00057971	0.00227207		0.00063989	0.00239006		-0.38227	-0.15056		0.22273
Pf3D7_05_v3	PF3D7_0509700	conserved Plasmodium protein, unknown function		0.000459137	0.00486125		0.0003801	0.00436055		0.71533	0.36419		0.2765
Pf3D7_05_v3	PF3D7_0509800	phosphatidylinositol 4-kinase		0.000727513	0.00173277		0.000949044	0.00233722		-1.11367	-0.83857		-0.01918
Pf3D7_05_v3	PF3D7_0509900	conserved protein, unknown function		0.000235405	0.000138173		0.000389764	0.00124784		-1.08823	-2.02552		0.2648
Pf3D7_05_v3	PF3D7_0510000	conserved Plasmodium protein, unknown function		0.00131752	0.00255154		0.0014543	0.00370089		-0.4487	-1.00884		0.3467
Pf3D7_05_v3	PF3D7_0510100	conserved protein, unknown function		0.000869083	0.00211115		0.00111247	0.00405196		-1.08412	-1.61088		0.6223
Pf3D7_05_v3	PF3D7_0510200	peptidyl-prolyl cis-trans isomerase		0.000247684	0.000190218		0.000164038	0.00105034		1.40117	-2.20036		0.16482
Pf3D7_05_v3	PF3D7_0510300	stripes inner membrane complex protein, putative		0.00020202	0.000274508		0.000334488	0.00178479		-1.08823	-2.18957		0.48469
Pf3D7_05_v3	PF3D7_0510400	PDCD2 domain-containing protein, putative		0.000168478	0.000211724		0.000278951	0.0013396		-1.08823	-2.12768		0.05175
Pf3D7_05_v3	PF3D7_0510500	topoisomerase I		0.000176437	0.000362557		0.000292129	0.00140289		-1.3624	-2.13691		0.16654
Pf3D7_05_v3	PF3D7_0510600	tRNA Leucine		0	0		0	0		0	0		0.27812
Pf3D7_05_v3	PF3D7_0510700	conserved Plasmodium protein, unknown function		0	0.000187128		0	0.00150586		0	-2.15181		0.69484
Pf3D7_05_v3	PF3D7_0510800	WD repeat-containing protein, putative		0	0.000611568		0	0.00145126		0	-1.74214		0.30996
Pf3D7_05_v3	PF3D7_0510900	small nucleolar RNA snoR04		0	0		0	0		0	0		0.04422
Pf3D7_05_v3	PF3D7_0511000	translationally-controlled tumor protein homolog		0	0.000210132		0	0.00152486		0	-1.73486		0.36226
Pf3D7_05_v3	PF3D7_0511100	conserved Plasmodium protein, unknown function		0.00176678	0.00154773		0.0019502	0.0020812		-0.35929	-0.58385		0.07195
Pf3D7_05_v3	PF3D7_0511200	stearoyl-CoA desaturase		0.0004625	0.00101038		0.000612616	0.00209206		-1.03796	-1.59862		0.2224
Pf3D7_05_v3	PF3D7_0511300	MORN repeat protein, putative		0.00136519	0.00186129		0.00142319	0.00254621		-0.19841	-0.86961		0.29582
Pf3D7_05_v3	PF3D7_0511400	conserved Plasmodium protein, unknown function		0.00349345	0.00196475		0.00353477	0.00325782		-0.05493	-1.1529		0.24503
Pf3D7_05_v3	PF3D7_0511500	RNA pseudouridylate synthase, putative		0.000611047	0.000886823		0.000731364	0.00220489		-0.84222	-2.03626		0.00973
Pf3D7_05_v3	PF3D7_0511600	apical rhoptry neck protein		0	0.000369022		0	0.00125448		0	-1.42025		0.11348
Pf3D7_05_v3	PF3D7_0511700	EKC/KEOPS complex subunit CGI121		0.000409788	0.000228067		0.00038771	0.00165502		0.15647	-2.11855		0.65054
Pf3D7_05_v3	PF3D7_0511800	inositol-3-phosphate synthase		0.000394211	0.000109214		0.000372972	0.000696545		0.1959	-2.0028		0.35931
Pf3D7_05_v3	PF3D7_0511900	conserved Plasmodium protein, unknown function		0.000582928	0.000374467		0.000839272	0.00161217		-1.29379	-2.2123		0.49026
Pf3D7_05_v3	PF3D7_0512000	prefoldin subunit 6, putative		0	0.00340287		0	0.00305864		0	0.31839		0.02277
Pf3D7_05_v3	PF3D7_0512100	conserved protein, unknown function		0.000789421	0.00323543		0.00130706	0.00383586		-1.3624	-0.4133		0.48109
Pf3D7_05_v3	PF3D7_0512200	glutathione synthetase		0.00110151	0.00159427		0.00112233	0.00319392		-0.08094	-1.54854		0.16306
Pf3D7_05_v3	PF3D7_0512300	CDK-activating kinase assembly factor MAT1		0	8.33977e-05		0	0.00075317		0	-1.62025		0.37637
Pf3D7_05_v3	PF3D7_0512400	conserved Plasmodium protein, unknown function		0	0.000607409		0	0.0030676		0	-2.11757		0.32492
Pf3D7_05_v3	PF3D7_0512450	conserved Plasmodium protein, unknown function, pseudogene		0.000778962	0.000944312		0.00103179	0.00253253		-1.03796	-1.86919		0.02086
Pf3D7_05_v3	PF3D7_0512500	conserved Plasmodium protein, unknown function		0.00013588	0.000403411		0.000128559	0.00116616		0.15647	-1.86836		0.40561
Pf3D7_05_v3	PF3D7_0512600	ras-related protein Rab-1B		0.00030588	0.0010677		0.000506451	0.00270236		-1.3624	-1.76988		0.47814
Pf3D7_05_v3	PF3D7_0512700	orotate phosphoribosyltransferase		0.000262985	0.000525561		0.000435428	0.00185871		-1.08823	-1.76238		0.31235
Pf3D7_05_v3	PF3D7_0512800	conserved Plasmodium protein, unknown function		0.000788182	0.000907246		0.000894861	0.00230785		-0.56483	-1.96396		0.07482
Pf3D7_05_v3	PF3D7_0512900	AKAP-like protein		0.000557646	0.00032132		0.000923305	0.00197065		-1.3624	-2.05651		-0.00525
Pf3D7_05_v3	PF3D7_0513000	conserved protein, unknown function		0	0.00016123		0	0.00145607		0	-2.02552		0.12068
Pf3D7_05_v3	PF3D7_0513100	conserved protein, unknown function		0	0.000173828		0	0.000807097		0	-1.57878		0.10011
Pf3D7_05_v3	PF3D7_0513200	conserved Plasmodium protein, unknown function		0.00124626	0.00206948		0.00128577	0.00365166		-0.15432	-1.45883		0.07572
Pf3D7_05_v3	PF3D7_0513300	purine nucleoside phosphorylase		0.000603045	0.000359472		0.000998472	0.00106554		-1.3624	-1.33333		0.22172
Pf3D7_05_v3	PF3D7_0513400	GTP-binding protein, putative		0.00159423	0.00287609		0.00160671	0.00342928		-0.03464	-0.49198		0.24084
Pf3D7_05_v3	PF3D7_0513500	mitochondrial import inner membrane translocase subunit TIM16, putative		0	0.000260609		0	0.00148732		0	-1.78106		0.20509
Pf3D7_05_v3	PF3D7_0513600	deoxyribodipyrimidine photo-lyase, putative		0.00148086	0.00253417		0.00144532	0.00451705		0.11802	-1.44567		0.198
Pf3D7_05_v3	PF3D7_0513700	secreted ookinete protein, putative		0.000824608	0.00138948		0.000889043	0.00345621		-0.32331	-1.9197		0.04412
Pf3D7_05_v3	PF3D7_0513800	ras-related protein Rab-1A		0.000356697	0.00045401		0.000590589	0.00157565		-1.08823	-1.53722		0.06555
Pf3D7_05_v3	PF3D7_0513900	conserved protein, unknown function		0.000600601	0.00236748		0.00039777	0.00318367		1.40117	-0.71753		0.1676
Pf3D7_05_v3	PF3D7_0514000	tubulin--tyrosine ligase, putative		0.0002405	0.00282598		0.0003982	0.00223098		-1.3624	0.78556		0.01428
Pf3D7_05_v3	PF3D7_0514100	ATP-dependent DNA helicase UvrD		0.000449582	0.000485682		0.000680577	0.00222428		-1.54052	-2.50263		0.1463
Pf3D7_05_v3	PF3D7_0514200	conserved Plasmodium protein, unknown function		0.000170743	0.00171345		0.000282702	0.00324319		-1.3624	-1.49605		0.16128
Pf3D7_05_v3	PF3D7_0514300	aspartate--tRNA ligase, putative		0.00134541	0.00111748		0.00141263	0.00307304		-0.22705	-2.04801		0.08525
Pf3D7_05_v3	PF3D7_0514400	tRNA Phenylalanine		0	0		0	0		0	0		0.03696
Pf3D7_05_v3	PF3D7_0514500	conserved Plasmodium membrane protein, unknown function		0.00076746	0.000673223		0.00084713	0.00226009		-0.35929	-1.96512		0.04557
Pf3D7_05_v3	PF3D7_0514600	ribose-5-phosphate isomerase, putative		0.000165098	0.00211843		0.000273356	0.00452163		-1.08823	-1.63817		0.38867
Pf3D7_05_v3	PF3D7_0514700	MORN repeat protein, putative		0.000771275	0.00208813		0.00086444	0.00331264		-0.50652	-1.21536		0.19647
Pf3D7_05_v3	PF3D7_0514800	inositol polyphosphate multikinase, putative		0.00106562	0.00109233		0.0013572	0.00202772		-1.00013	-1.40688		0.01449
Pf3D7_05_v3	PF3D7_0514900	conserved Plasmodium protein, unknown function		0.00046437	0.000605035		0.000559175	0.00238695		-0.58325	-2.11194		0.09246
Pf3D7_05_v3	PF3D7_0515000	pre-mRNA-splicing factor CWC2, putative		0.0010474	0.000804593		0.00173419	0.0020049		-1.87639	-1.81088		0.22886
Pf3D7_05_v3	PF3D7_0515100	rhomboid protease ROM9		0.000693656	0.00154358		0.000835271	0.00300841		-0.68914	-1.47908		0.17257
Pf3D7_05_v3	PF3D7_0515200	conserved Plasmodium protein, unknown function		0.000670353	0.000228802		0.00110992	0.00177671		-1.3624	-1.98441		0.33629
Pf3D7_05_v3	PF3D7_0515300	phosphatidylinositol 3-kinase		0.000807166	0.00199458		0.00103466	0.00331249		-1.07437	-1.32405		0.67392
Pf3D7_05_v3	PF3D7_0515400	conserved protein, unknown function		0.000807547	0.00131663		0.000972413	0.00201061		-0.76953	-1.06386		0.52479
Pf3D7_05_v3	PF3D7_0515500	amino acid transporter, putative		0.000861205	0.0015602		0.000933324	0.00215804		-0.35563	-0.87189		-0.00872
Pf3D7_05_v3	PF3D7_0515600	conserved Plasmodium protein, unknown function		0.000489566	0.00114964		0.000607937	0.00291949		-0.89613	-1.99538		0.36467
Pf3D7_05_v3	PF3D7_0515700	glideosome-associated protein 40, putative		0	0.000123456		0	0.000573215		0	-1.57878		0.05028
Pf3D7_05_v3	PF3D7_0515800	BolA-like protein, putative		0.00153106	0.00212087		0.00144857	0.00386469		0.15647	-0.97438		0.28164
Pf3D7_05_v3	PF3D7_0515900	NLI interacting factor-like phosphatase, putative		0.000225377	0.000220478		0.000373161	0.00199114		-1.08823	-2.30103		0.10907
Pf3D7_05_v3	PF3D7_0516000	RAP protein, putative		0.00112233	0.000844211		0.00163965	0.00239138		-1.5224	-2.04448		0.13077
Pf3D7_05_v3	PF3D7_0516100	cation-transporting ATPase 1		0.0013936	0.00136785		0.00129713	0.00271529		0.3707	-1.64822		0.02522
Pf3D7_05_v3	PF3D7_0516200	40S ribosomal protein S11		0.00151829	0.00048075		0.00137119	0.000487768		0.40982	-0.02247		0.5144
Pf3D7_05_v3	PF3D7_0516300	tRNA pseudouridine synthase, putative		0.00404781	0.00741732		0.00359841	0.00643221		0.61417	0.49958		0.23256
Pf3D7_05_v3	PF3D7_0516400	phosducin-like protein 1, putative		0.000220677	0.000172229		0.000365379	0.00136473		-1.08823	-2.07547		0.50606
Pf3D7_05_v3	PF3D7_0516500	major facilitator superfamily domain-containing protein, putative		0.000103311	0.00112027		0.000171054	0.00191671		-1.08823	-1.22393		0.49174
Pf3D7_05_v3	PF3D7_0516600	sporozoite surface antigen MB2		0.00192007	0.000719888		0.00197979	0.00251909		-0.15037	-2.32014		0.32031
Pf3D7_05_v3	PF3D7_0516700	ubiquitin carboxyl-terminal hydrolase 2, putative		0.00106289	0.00127483		0.00145939	0.00242774		-1.3226	-1.52835		0.36098
Pf3D7_05_v3	PF3D7_0516800	AP2 domain transcription factor AP2-O2, putative		0.00078631	0.000745666		0.00123746	0.00211843		-1.81044	-2.12813		0.16329
Pf3D7_05_v3	PF3D7_0516900	60S ribosomal protein L2		0	0.00100547		0	0.00155506		0	-0.8684		0.0117
Pf3D7_05_v3	PF3D7_0517000	60S ribosomal protein L12, putative		0	0.00117057		0	0.00237318		0	-1.33801		0.02602
Pf3D7_05_v3	PF3D7_0517100	conserved protein, unknown function		0.000738151	0.000849485		0.00102919	0.00302041		-1.14944	-2.13014		0.22324
Pf3D7_05_v3	PF3D7_0517200	conserved Plasmodium protein, unknown function		0.000351247	0.000734421		0.000581565	0.00279284		-1.51297	-2.23886		0.0202
Pf3D7_05_v3	PF3D7_0517300	serine/arginine-rich splicing factor 1		0.000623053	0.00172314		0.0010316	0.00146786		-1.51297	0.42734		0.10726
Pf3D7_05_v3	PF3D7_0517400	FACT complex subunit SPT16, putative		0.000961681	0.000979105		0.00127382	0.00282334		-1.16909	-2.10473		0.0202
Pf3D7_05_v3	PF3D7_0517500	UTP--glucose-1-phosphate uridylyltransferase, putative		0.00088429	0.000378728		0.00102489	0.00117186		-0.61197	-1.89428		0.16761
Pf3D7_05_v3	PF3D7_0517600	F-actin-capping protein subunit beta, putative		0.0002531	0.000405137		0.000419063	0.00201246		-1.08823	-2.01835		0.11793
Pf3D7_05_v3	PF3D7_0517700	eukaryotic translation initiation factor 3 subunit B, putative		0.000103359	0.000161113		0.000171133	0.0012784		-1.08823	-2.41692		0.06533
Pf3D7_05_v3	PF3D7_0517800	apicortin, putative		0.000730994	0.000613517		0.000880232	0.0023484		-0.58325	-1.91156		-0.00672
Pf3D7_05_v3	PF3D7_0517900	zinc finger protein, putative		0.000118078	0.000630486		0.000195503	0.00166909		-1.08823	-1.76038		0.1819
Pf3D7_05_v3	PF3D7_0518000	NOSIP domain-containing protein, putative		0.00172241	0.00421413		0.00207405	0.00520143		-0.78926	-0.60598		0.00913
Pf3D7_05_v3	PF3D7_0518100	protein AMR2		0.000641126	0.00138738		0.000953204	0.00291299		-1.53872	-1.7028		0.18331
Pf3D7_05_v3	PF3D7_0518200	SWIB/MDM2 domain-containing protein		0	0.000711835		0	0.00546732		0	-2.29661		0.00471
Pf3D7_05_v3	PF3D7_0518300	proteasome subunit beta type-1, putative		0	0.000698046		0	0.00218701		0	-1.85754		0.38628
Pf3D7_05_v3	PF3D7_0518400	cyclin, putative		0.00104822	9.46546e-05		0.00106803	0.000854832		-0.06382	-1.62025		0.24466
Pf3D7_05_v3	PF3D7_0518500	ATP-dependent RNA helicase DDX23, putative		0.000922904	0.0005928		0.000873182	0.00203839		0.25846	-2.21121		0.0106
Pf3D7_05_v3	PF3D7_0518600	WD repeat-containing protein 26, putative		0.000348129	0.000611949		0.000576403	0.00246049		-1.72782	-2.40204		0.15275
Pf3D7_05_v3	PF3D7_0518700	mRNA-binding protein PUF1		0.000480207	0.000773704		0.000636069	0.0024992		-1.15164	-2.27253		0.06179
Pf3D7_05_v3	PF3D7_0518800	secreted ookinete protein, putative		0.000615915	0.00213749		0.000815825	0.00406293		-0.93613	-1.44531		0.10945
Pf3D7_05_v3	PF3D7_0518900	conserved protein, unknown function		0.000739919	0.00282931		0.0012251	0.00348637		-1.51297	-0.53317		0.14744
Pf3D7_05_v3	PF3D7_0519000	histone RNA hairpin-binding protein, putative		0.000441418	0.000515203		0.000417636	0.0020056		0.15647	-1.87793		0.48954
Pf3D7_05_v3	PF3D7_0519100	50S ribosomal protein L14, mitochondrial, putative		0	0		0	0		0	0		0.22848
Pf3D7_05_v3	PF3D7_0519200	V-type proton ATPase 16 kDa proteolipid subunit		0.000365196	0.00196845		0.000604662	0.00338772		-1.3624	-1.234		0.27564
Pf3D7_05_v3	PF3D7_0519300	protoheme IX farnesyltransferase, putative		0.00245518	0.00220907		0.00245795	0.00332928		-0.00539	-1.0434		0.05045
Pf3D7_05_v3	PF3D7_0519400	40S ribosomal protein S24		0.000751767	0.00104737		0.000497885	0.00159399		1.40117	-0.78109		0.00824
Pf3D7_05_v3	PF3D7_0519500	CCR4 domain-containing protein 1, putative		0.000817738	0.00114103		0.000958544	0.00278749		-0.72238	-1.96628		0.12955
Pf3D7_05_v3	PF3D7_0519600	zinc finger protein, putative		0.000588149	0.00119404		0.000486904	0.00303106		0.79438	-1.88969		-0.01103
Pf3D7_05_v3	PF3D7_0519700	FoP domain-containing protein, putative		0.000107198	0.00171569		0.00017749	0.00246237		-1.08823	-0.91722		0.32739
Pf3D7_05_v3	PF3D7_0519800	EELM2 domain-containing protein, putative		0.000203035	0.000332855		0.000336169	0.00197313		-1.3624	-2.46372		0.03818
Pf3D7_05_v3	PF3D7_0519900	conserved protein, unknown function		0.000317058	0.00137306		0.000233315	0.00174291		0.98627	-0.58684		-0.00788
Pf3D7_05_v3	PF3D7_0520000	40S ribosomal protein S9, putative		0.00041816	0.000995896		0.000395631	0.00253324		0.15647	-1.63064		0.05139
Pf3D7_05_v3	PF3D7_0520100	protein phosphatase PPM9, putative		0.000591017	0.000732449		0.000809839	0.0021606		-1.17886	-2.0306		0.19064
Pf3D7_05_v3	PF3D7_0520200	mediator of RNA polymerase II transcription subunit 17, putative		0.000318522	0.000766097		0.000527382	0.00328305		-1.51297	-2.39039		0.68458
Pf3D7_05_v3	PF3D7_0520300	U6 snRNA-associated Sm-like protein LSm2, putative		0.00033927	0.00502		0.000561736	0.00329708		-1.08823	1.37976		0.0422
Pf3D7_05_v3	PF3D7_0520400	single-stranded DNA-binding protein, putative		0.000798035	0.000805632		0.00081312	0.00108468		-0.06382	-0.55554		0.10092
Pf3D7_05_v3	PF3D7_0520500	phosphomethylpyrimidine kinase, putative		0.000238436	4.66502e-05		0.000394782	0.000421302		-1.08823	-1.38929		0.01123
Pf3D7_05_v3	PF3D7_0520600	bis(5'-nucleosyl)-tetraphosphatase [asymmetrical]		0	0.000985063		0	0.00271125		0	-1.81867		0.62284
Pf3D7_05_v3	PF3D7_0520700	CDC73 domain-containing protein, putative		0.000645995	0.000727949		0.000880834	0.00235001		-1.1893	-2.15213		0.04852
Pf3D7_05_v3	PF3D7_0520800	conserved protein, unknown function		0.000360516	0.000513167		0.00047753	0.00187918		-1.11219	-2.35475		0.00227
Pf3D7_05_v3	PF3D7_0520900	adenosylhomocysteinase		0	9.06428e-05		0	0.000818595		0	-2.02552		0.06324
Pf3D7_05_v3	PF3D7_0521000	conserved Plasmodium protein, unknown function		0.000460224	0.000464637		0.000435428	0.00197488		0.1959	-2.18445		0.09757
Pf3D7_05_v3	PF3D7_0521100	conserved Plasmodium protein, unknown function		0.00016707	0.000907179		0.000195261	0.00197959		-0.55157	-1.75131		-0.01849
Pf3D7_05_v3	PF3D7_0521200	conserved protein, unknown function		0.000619788	0.000655135		0.000746323	0.00179203		-0.58325	-1.60323		0.08247
Pf3D7_05_v3	PF3D7_0521300	zinc finger protein, putative		0.000151999	0.000825064		0.000251667	0.00214858		-1.51297	-1.96947		0.00034
Pf3D7_05_v3	PF3D7_0521400	conserved protein, unknown function		0.000263296	0.000914241		0.000435944	0.00186091		-1.3624	-1.43916		0.0521
Pf3D7_05_v3	PF3D7_0521500	ribosomal large subunit pseudouridylate synthase, putative		0.000688705	0.00105301		0.0006516	0.00185432		0.21755	-1.22251		0.13194
Pf3D7_05_v3	PF3D7_0521600	conserved Plasmodium protein, unknown function		0	7.49621e-05		0	0.000676986		0	-1.03715		0.01764
Pf3D7_05_v3	PF3D7_0521700	ATP-dependent RNA helicase DDX1, putative		0.000176017	0.000197547		0.000291435	0.000933036		-1.3624	-2.11808		-0.00525
Pf3D7_05_v3	PF3D7_0521800	AFG1-like ATPase, putative		0.000264761	0.0019488		0.000438368	0.00280689		-1.51297	-0.95559		0.00646
Pf3D7_05_v3	PF3D7_0521900	conserved Plasmodium protein, unknown function		0.000548105	0.00085422		0.000737349	0.00257249		-1.2245	-2.20305		0.23696
Pf3D7_05_v3	PF3D7_0522000	conserved Plasmodium protein, unknown function		0.0010846	0.00261693		0.00119719	0.0036199		-0.35929	-0.79146		0.02105
Pf3D7_05_v3	PF3D7_0522100	conserved Plasmodium protein, unknown function		0.000703235	0.00130707		0.000803005	0.00231375		-0.52629	-1.32164		0.25561
Pf3D7_05_v3	PF3D7_0522200	transcription initiation factor TFIID subunit 10, putative		0.000658762	0.000606199		0.000484765	0.00284531		0.98627	-2.07784		0.44727
Pf3D7_05_v3	PF3D7_0522300	18S rRNA (guanine-N(7))-methyltransferase, putative		9.96065e-05	0.00297421		0.00016492	0.00395997		-1.08823	-0.79224		0.00251
Pf3D7_05_v3	PF3D7_0522400	conserved Plasmodium protein, unknown function		0.000489657	0.000744751		0.000581402	0.00227501		-0.80228	-2.29051		0.41065
Pf3D7_05_v3	PF3D7_0522500	50S ribosomal protein L17, apicoplast, putative		0	0.00201724		0	0.00292297		0	-0.8326		0.23191
Pf3D7_05_v3	PF3D7_0522600	inner membrane complex protein		0.000306302	0.000560926		0.00050715	0.00284139		-1.3624	-2.36402		0.02605
Pf3D7_05_v3	PF3D7_0522700	iron-sulfur assembly protein		0.000200924	0.000796161		0.000332674	0.00301767		-1.08823	-2.10287		0.2418
Pf3D7_05_v3	PF3D7_0522800	pre-mRNA-splicing factor BUD31, putative		0.000297486	0.0043832		0.000492553	0.00446794		-1.08823	-0.05418		-0.01706
Pf3D7_05_v3	PF3D7_0522900	zinc finger protein, putative		0.000596346	0.00107281		0.000710913	0.00265534		-0.7417	-1.93773		0.2374
Pf3D7_05_v3	PF3D7_0523000	multidrug resistance protein 1		0.000495682	0.000967514		0.000518343	0.00235094		-0.19073	-1.88914		0.10348
Pf3D7_05_v3	PF3D7_0523100	mitochondrial-processing peptidase subunit alpha, putative		0.000489207	0.000350778		0.000809988	0.00194489		-1.60974	-2.36191		0.2086
Pf3D7_05_v3	PF3D7_0523200	heptatricopeptide repeat-containing protein, putative		0.000584148	0.000929853		0.00081447	0.00260754		-1.28352	-2.05709		0.45577
Pf3D7_05_v3	PF3D7_0523300	cytochrome c oxidase subunit ApiCOX18, putative		0	0.00197669		0	0.00310286		0	-0.95832		0.12849
Pf3D7_05_v3	PF3D7_0523400	DnaJ protein, putative		0.000282726	0.00142514		0.000468113	0.00274757		-1.51297	-1.49254		0.03053
Pf3D7_05_v3	PF3D7_0523500	dynein light chain Tctex-type, putative		0	0.00393693		0	0.00349025		0	0.37446		0.0143
Pf3D7_05_v3	PF3D7_0523600	conserved protein, unknown function		0.000184417	0.000264664		0.000305342	0.00162926		-1.08823	-2.16722		0.25107
Pf3D7_05_v3	PF3D7_0523700	conserved Plasmodium membrane protein, unknown function		0.000386473	0.000987245		0.00063989	0.0027315		-1.79752	-2.07797		0.0422
Pf3D7_05_v3	PF3D7_0523800	divalent metal transporter, putative		0.00086552	0.00117957		0.00089566	0.00277189		-0.14254	-1.75853		0.13961
Pf3D7_05_v3	PF3D7_0523900	MerC domain-containing protein, putative		0.000425894	0.000556125		0.000313405	0.00301011		0.98627	-2.34924		0.32621
Pf3D7_05_v3	PF3D7_0524000	karyopherin beta		0.000280167	0.000286868		0.000327443	0.000990077		-0.55157	-2.02886		0.10197
Pf3D7_05_v3	PF3D7_0524100	conserved Plasmodium protein, unknown function		0.000904159	0.00126277		0.00114059	0.0029416		-0.98214	-1.84692		0.05477
Pf3D7_05_v3	PF3D7_0524200	conserved Plasmodium membrane protein, unknown function		0	0.00155653		0	0.0023007		0	-0.8174		0.05497
Pf3D7_05_v3	PF3D7_0524300	conserved Plasmodium protein, unknown function		0.00177596	0.00188646		0.00211111	0.00386216		-0.70819	-1.53276		0.09634
Pf3D7_05_v3	PF3D7_0524400	ribosome-interacting GTPase 1, putative		0	0.000158099		0	0.00125277		0	-2.07547		0.11527
Pf3D7_05_v3	PF3D7_0524500	conserved Plasmodium protein, unknown function		0	0.000175787		0	0.00158754		0	-1.62025		0.011
Pf3D7_05_v3	PF3D7_0524600	50S ribosomal protein L12, apicoplast, putative		0.00028748	0.000140616		0.000475986	0.0012699		-1.08823	-1.92032		0.03538
Pf3D7_05_v3	PF3D7_0524700	mitochondrial import receptor subunit TOM22, putative		0.000701016	0.000396394		0.00116068	0.00123865		-1.08823	-1.06232		0.23806
Pf3D7_05_v3	PF3D7_0524800	ubiquitin fusion degradation protein 1, putative		0.000287455	0.00104745		0.000380756	0.00297977		-0.93613	-2.0604		0.30663
Pf3D7_05_v3	PF3D7_0524900	S-adenosyl-L-methionine-dependent tRNA 4-demethylwyosine synthase, putative		0.00071177	0.00054705		0.000992412	0.00225054		-1.28352	-2.35381		0.06038
Pf3D7_05_v3	PF3D7_0525000	zinc finger protein, putative		0.000420477	0.000924264		0.000696191	0.00260035		-1.60974	-1.96578		0.11673
Pf3D7_05_v3	PF3D7_0525100	acyl-CoA synthetase		0.00164935	0.00183548		0.00163851	0.00233144		0.03044	-0.63739		0.31303
Pf3D7_05_v3	PF3D7_0525200	structural maintenance of chromosomes protein 6, putative		0.000508452	0.00166523		0.000698896	0.00369532		-1.28067	-1.82882		-0.01061
Pf3D7_05_v3	PF3D7_0525300	conserved protein, unknown function		0.000307574	0.000297251		0.000509255	0.00176626		-1.3624	-2.26921		-0.00944
Pf3D7_05_v3	PF3D7_0525400	7-helix-1 protein		0.000158391	0.00043845		0.00026225	0.0025188		-1.08823	-2.38002		0.01526
Pf3D7_05_v3	PF3D7_0525500	WD repeat-containing protein, putative		0.000695562	0.00142288		0.000921323	0.00442445		-1.17616	-2.26853		0.05898
Pf3D7_05_v3	PF3D7_0525600	RNA methyltransferase, putative		0.000562114	0.00272087		0.000930701	0.00331073		-1.51297	-0.5213		0.51099
Pf3D7_05_v3	PF3D7_0525700	conserved protein, unknown function		0.000288975	0.00343737		0.000478462	0.00280831		-1.08823	0.59144		0.00144
Pf3D7_05_v3	PF3D7_0525800	inner membrane complex protein 1g, putative		0.000492732	0.000285504		0.000815825	0.00174125		-1.3624	-2.05427		0.42178
Pf3D7_05_v3	PF3D7_0525900	NIMA related kinase 2		0.000111222	0.00321153		0.000184153	0.00461829		-1.08823	-0.97246		0.45449
Pf3D7_05_v3	PF3D7_0526000	RAP protein, putative		0.000459137	0.00070315		0.0007602	0.0039752		-1.67754	-2.63541		0.2381
Pf3D7_05_v3	PF3D7_0526100	conserved Plasmodium membrane protein, unknown function		0.000361631	0.000282627		0.000598758	0.00239617		-1.3624	-2.4687		0.01616
Pf3D7_05_v3	PF3D7_0526200	ADP-ribosylation factor GTPase-activating protein, putative		0.000344454	0.00234924		0.000325896	0.00382567		0.1959	-1.22619		0.17853
Pf3D7_05_v3	PF3D7_0526300	WD repeat-containing protein 55, putative		0	0.000111942		0	0.00101095		0	-1.92032		0.21627
Pf3D7_05_v3	PF3D7_0526400	conserved Plasmodium protein, unknown function		0.000716846	0.000655025		0.000678225	0.00090473		0.1959	-0.596		-0.00347
Pf3D7_05_v3	PF3D7_0526500	conserved Plasmodium protein, unknown function		0.00145776	0.000696144		0.00141719	0.00269393		0.13881	-2.3974		0.03309
Pf3D7_05_v3	PF3D7_0526600	conserved Plasmodium protein, unknown function		0.00168214	0.0019979		0.001789	0.00433902		-0.30638	-1.83522		0.38441
Pf3D7_05_v3	PF3D7_0526700	conserved protein, unknown function		0.00109252	0.00101404		0.00138554	0.00312151		-0.97334	-2.12026		0.03617
Pf3D7_05_v3	PF3D7_0526800	conserved Plasmodium protein, unknown function		0.000602773	0.000273451		0.000998021	0.00195261		-1.51297	-2.27061		-0.00525
Pf3D7_05_v3	PF3D7_0526900	transmembrane emp24 domain-containing protein, putative		0.000225606	0.00332265		0.00037354	0.00418564		-1.08823	-0.6073		0.01502
Pf3D7_05_v3	PF3D7_0527000	DNA replication licensing factor MCM3, putative		0.000200562	0.00123821		0.000241508	0.00393039		-0.58325	-2.22307		0.4896
Pf3D7_05_v3	PF3D7_0527100	ubiquitin-conjugating enzyme E2 N, putative		0.000768693	0.0014009		0.000925628	0.00246951		-0.58325	-1.1197		0.6827
Pf3D7_05_v3	PF3D7_0527200	ubiquitin carboxyl-terminal hydrolase 14		0.000579609	0.00294483		0.000959669	0.00409653		-1.67754	-0.88666		0.15558
Pf3D7_05_v3	PF3D7_0527300	methionine aminopeptidase 1a, putative		0	0.00117932		0	0.00404262		0	-2.22915		0.31818
Pf3D7_05_v3	PF3D7_0527400	conserved Plasmodium protein, unknown function		0.000421674	0.000562099		0.000698173	0.00260775		-1.08823	-1.86325		0.02398
Pf3D7_05_v3	PF3D7_0527500	Hsc70-interacting protein		0.00162742	0.00204025		0.00169069	0.00631492		-0.16987	-2.186		0.0555
Pf3D7_05_v3	PF3D7_0527600	conserved Plasmodium protein, unknown function		0.000545584	0.00223505		0.000747586	0.00465386		-1.17886	-1.69916		0.06525
Pf3D7_05_v3	PF3D7_0527700	tRNA Glutamic acid		0	0		0	0		0	0		0.09043
Pf3D7_05_v3	PF3D7_0527800	tRNA Leucine		0	0		0	0		0	0		0.22592
Pf3D7_05_v3	PF3D7_0527900	ATP-dependent RNA helicase DDX41, putative		0	0.00109601		0	0.00226114		0	-1.53584		0.0696
Pf3D7_05_v3	PF3D7_0528000	proteasome maturation factor UMP1, putative		0	0.000231227		0	0.00157481		0	-1.55448		0.08111
Pf3D7_05_v3	PF3D7_0528100	AP-1 complex subunit beta, putative		0.00116707	0.00166561		0.00148641	0.00423003		-1.03668	-1.99437		0.39487
Pf3D7_05_v3	PF3D7_0528200	eukaryotic translation initiation factor 3 subunit E, putative		0.000934829	0.000870145		0.00110558	0.00318558		-0.65421	-2.20792		0.24811
Pf3D7_05_v3	PF3D7_0528300	conserved protein, unknown function		0.001044	0.000402749		0.00172856	0.00171291		-1.76663	-2.08687		0.00336
Pf3D7_05_v3	PF3D7_0528400	palmitoyltransferase DHHC7		0.00114548	0.00245905		0.0016492	0.00466396		-1.42187	-1.52148		0.58708
Pf3D7_05_v3	PF3D7_0528500	F-actin-capping protein subunit alpha, putative		0.00154321	0.00273354		0.00153307	0.00354478		0.03044	-0.72027		0.0212
Pf3D7_05_v3	PF3D7_0528600	conserved Plasmodium protein, unknown function		0.00122678	0.00130147		0.00116068	0.00433528		0.15647	-1.66217		0.04559
Pf3D7_05_v3	PF3D7_0528700	peptidyl-prolyl cis-trans isomerase		0.00180963	0.00135242		0.00179774	0.00351725		0.02527	-1.62513		0.02368
Pf3D7_05_v3	PF3D7_0528800	nucleolar preribosomal GTPase, putative		0.00086106	0.00050148		0.000912429	0.00255602		-0.22884	-2.3676		0.10979
Pf3D7_05_v3	PF3D7_0528900	conserved protein, unknown function		0.00196685	0.00495502		0.00234899	0.00432989		-0.76457	0.45341		0.1213
Pf3D7_05_v3	PF3D7_0529000	conserved Plasmodium protein, unknown function		0.00164685	0.00185028		0.00153378	0.00336456		0.33929	-1.4102		0.07469
Pf3D7_05_v3	PF3D7_0529100	thioredoxin-like protein, putative		0.00179211	0.00416484		0.00215799	0.0046059		-0.68914	-0.27091		0.06767
Pf3D7_05_v3	PF3D7_0529200	sugar transporter, putative		0.00157788	0.00253373		0.00171569	0.00432767		-0.37749	-1.33246		0.28528
Pf3D7_05_v3	PF3D7_0529300	apicoplast TIC22 protein		0.00118974	0.00145203		0.00102776	0.00292479		0.6021	-1.42453		-0.02572
Pf3D7_05_v3	PF3D7_0529400	conserved Plasmodium protein, unknown function		0.000267538	0.00226519		0.000366593	0.00358617		-1.17886	-1.2266		0.34304
Pf3D7_05_v3	PF3D7_0529500	cell cycle regulator protein, putative		0.00248756	0.00253807		0.0027458	0.00406978		-0.43284	-1.13322		0.29118
Pf3D7_05_v3	PF3D7_0529600	tRNA Arginine		0	0		0	0		0	0		0.33633
Pf3D7_05_v3	PF3D7_0529700	heptatricopeptide repeat-containing protein, putative		0.000322997	0.000457027		0.000356528	0.00240969		-0.35929	-2.54483		0.12363
Pf3D7_05_v3	PF3D7_0529800	conserved Plasmodium protein, unknown function		0.00122654	0.00151426		0.00132238	0.00393123		-0.35741	-2.05133		0.08009
Pf3D7_05_v3	PF3D7_0529900	RING zinc finger protein, putative		0.000502972	0.00112348		0.000605658	0.0022622		-0.58325	-1.39204		0.08147
Pf3D7_05_v3	PF3D7_0530000	conserved Plasmodium protein, unknown function		0	0.000148389		0	0.00134011		0	-1.38929		0.3975
Pf3D7_05_v3	PF3D7_0530100	SNARE protein, putative		0	0.00034713		0	0.00269556		0	-2.34095		0.02742
Pf3D7_05_v3	PF3D7_0530200	phosphoenolpyruvate/phosphate translocator		0	0.000234794		0	0.00212042		0	-2.54021		0.64061
Pf3D7_05_v3	PF3D7_0530300	conserved Plasmodium membrane protein, unknown function		0.000877505	0.00176872		0.00109949	0.00305909		-0.96909	-1.38184		0.3902
Pf3D7_05_v3	PF3D7_0530400	conserved Plasmodium protein, unknown function		0.000778234	0.000751656		0.000962106	0.00341023		-0.91732	-2.58056		0.45353
Pf3D7_05_v3	PF3D7_0530500	conserved Plasmodium membrane protein, unknown function		0.000169377	0.000980793		0.000203956	0.00331926		-0.58325	-2.28652		0.45344
Pf3D7_05_v3	PF3D7_0530600	XAP-5 DNA binding protein, putative		0.00146474	0.00145374		0.00207874	0.00308108		-1.35941	-1.59031		0.24057
Pf3D7_05_v3	PF3D7_0530700	conserved Plasmodium protein, unknown function		0.00119059	0.00169791		0.00127867	0.00432111		-0.32636	-1.99247		0.1565
Pf3D7_05_v3	PF3D7_0530750	dolichol-phosphate mannosyltransferase subunit 3, putative		0.000432339	0.000800333		0.000715831	0.00114587		-1.08823	-0.54943		0.15882
Pf3D7_05_v3	PF3D7_0530800	CPW-WPC family protein		0.00043723	0.000445116		0.000723929	0.00183483		-1.60974	-2.20002		0.04091
Pf3D7_05_v3	PF3D7_0530900	formin 1		0.000539845	0.000544388		0.000825074	0.00283716		-1.6892	-2.69559		0.25516
Pf3D7_05_v3	PF3D7_0531000	SURF1 domain-containing protein, putative		0.000443609	0.000759202		0.000518465	0.00313532		-0.55157	-2.35671		0.08278
Pf3D7_05_v3	PF3D7_0531100	conserved Plasmodium protein, unknown function		0.000768555	0.000997437		0.00104528	0.00380722		-1.31184	-2.48205		0.14394
Pf3D7_05_v3	PF3D7_0531200	ribosomal protein S16, mitochondrial, putative		0.00069336	0.000405482		0.00114801	0.00306281		-1.3624	-2.24499		0.01641
Pf3D7_05_v3	PF3D7_0531300	conserved Plasmodium protein, unknown function		0	0.000835254		0	0.00284826		0	-1.95448		0.69832
Pf3D7_05_v3	PF3D7_0531400	conserved Plasmodium protein, unknown function		0.000379327	0.000569466		0.000628057	0.00329538		-1.72782	-2.67957		0.12373
Pf3D7_05_v3	PF3D7_0531500	unspecified product		0.003857	0.00517907		0.00442114	0.0104847		-0.58727	-1.59594		0.01432
Pf3D7_05_v3	PF3D7_0531600	18S ribosomal RNA		0.000345396	0.000848859		0.000351924	0.00300452		-0.06382	-2.21833		0.25962
Pf3D7_05_v3	PF3D7_0531700	unspecified product		0.00124146	0.00217872		0.00205551	0.00987116		-1.3624	-2.24561		0.31003
Pf3D7_05_v3	PF3D7_0531800	5.8S ribosomal RNA		0	0.00123226		0	0.008698		0	-2.03872		0.78794
Pf3D7_05_v3	PF3D7_0531900	unspecified product		0	0.00414079		0	0.0148732		0	-2.01961		0.07715
Pf3D7_05_v3	PF3D7_0532000	28S ribosomal RNA		5.86492e-05	0.000676324		9.71066e-05	0.00274619		-1.08823	-2.42573		0.04033
Pf3D7_05_v3	PF3D7_0532100	early transcribed membrane protein 5		0.00224261	0.00126459		0.00270046	0.00180116		-0.68914	-0.6433		-0.02648
Pf3D7_05_v3	PF3D7_0532200	Plasmodium exported protein (PHISTc), unknown function		0.00180041	0.00296126		0.00212927	0.00590797		-0.65421	-1.50865		0.1351
Pf3D7_05_v3	PF3D7_0532300	Plasmodium exported protein (PHISTb), unknown function		0.0017382	0.00394918		0.00154967	0.00330754		0.54268	0.59164		0.2526
Pf3D7_05_v3	PF3D7_0532400	lysine-rich membrane-associated PHISTb protein		0.00151845	0.002509		0.00153034	0.00314962		-0.03464	-0.61785		0.09503
Pf3D7_05_v3	PF3D7_0532500	Plasmodium exported protein, unknown function		0.00319665	0.00323973		0.0021901	0.00350583		1.75578	-0.19181		0.29293
Pf3D7_05_v3	PF3D7_0532600	Plasmodium exported protein, unknown function		0.00326329	0.0133105		0.00263565	0.0168762		1.00871	-0.68509		-0.00525
Pf3D7_05_v3	PF3D7_0532700	erythrocyte membrane protein 1 (PfEMP1), pseudogene		0.0113205	0.0176557		0.00996767	0.0171121		0.67255	0.10415		0.02478
Pf3D7_05_v3	PF3D7_0532800	stevor, pseudogene		0.0142414	0.0177565		0.0116731	0.0151979		1.09474	0.5464		0.24055
Pf3D7_05_v3	PF3D7_0532900	rifin		0.00281532	0.00679106		0.00372909	0.0104464		-1.16099	-1.13769		0.51181
Pf3D7_05_v3	PF3D7_0533000	rifin, pseudogene		0.0140552	0.0107379		0.0152695	0.0147284		-0.40585	-0.89721		0.0562
Pf3D7_05_v3	PF3D7_0533100	erythrocyte membrane protein 1 (PfEMP1), pseudogene		0.0222304	0.0120872		0.0230203	0.012883		-0.17906	-0.21148		0.0267
Pf3D7_06_v3	PF3D7_0600100	erythrocyte membrane protein 1 (PfEMP1), pseudogene		0.0210384	0.00418812		0.0269222	0.00655261		-1.11764	-1.09147		0.00082
Pf3D7_06_v3	PF3D7_0600200	erythrocyte membrane protein 1, PfEMP1		0.0197766	0.00667353		0.0256673	0.00984577		-1.19792	-1.10087		0.04115
Pf3D7_06_v3	PF3D7_0600300	rifin		0.00900454	0.00518261		0.0114895	0.00948789		-1.09744	-1.47782		0.24997
Pf3D7_06_v3	PF3D7_0600400	erythrocyte membrane protein 1, PfEMP1		0.00233777	0.00443899		0.00293638	0.00745423		-1.02623	-1.36039		0.21212
Pf3D7_06_v3	PF3D7_0600500	rifin		0.0214279	0.00975646		0.027747	0.0143428		-1.17518	-1.05847		0.08019
Pf3D7_06_v3	PF3D7_0600600	erythrocyte membrane protein 1 (PfEMP1), exon 2		0.00643087	0.00615754		0.0086759	0.0115734		-1.31478	-1.55827		0.09962
Pf3D7_06_v3	PF3D7_0600700	rifin		0.0206324	0.00286035		0.0256031	0.00706099		-1.00077	-1.89635		-0.0043
Pf3D7_06_v3	PF3D7_0600800	rifin, pseudogene		0.0125896	0.00796048		0.0186936	0.0126662		-1.67333	-1.22219		0.33234
Pf3D7_06_v3	PF3D7_0600900	rifin, pseudogene		0.00833333	0.00807769		0.0111075	0.0129649		-1.25584	-1.23237		0.01144
Pf3D7_06_v3	PF3D7_0601000	exported protein family 4		0	0		0	0		0	0		0.39438
Pf3D7_06_v3	PF3D7_0601100	exported protein family 3		0.000580214	0.00262749		0.000960671	0.00281931		-1.3624	-0.17964		-0.00113
Pf3D7_06_v3	PF3D7_0601200	Pfmc-2TM Maurer's cleft two transmembrane protein		0.0102339	0.0125529		0.0119879	0.0184517		-0.72935	-1.04862		0.20493
Pf3D7_06_v3	PF3D7_0601300	exported protein family 1		0	0.00060568		0	0.00393579		0	-2.41692		0.0347
Pf3D7_06_v3	PF3D7_0601400	erythrocyte membrane protein 1 (PfEMP1), pseudogene		0.003663	0.0142138		0.00285407	0.0190362		1.3429	-0.85104		0.00706
Pf3D7_06_v3	PF3D7_0601500	Plasmodium exported protein (PHISTb), unknown function		0.000447728	0.00284392		0.00074131	0.00263702		-1.51297	0.22956		0.02478
Pf3D7_06_v3	PF3D7_0601600	tetratricopeptide repeat protein, putative		0	0.00278698		0	0.00388087		0	-0.80516		0.39232
Pf3D7_06_v3	PF3D7_0601700	Plasmodium exported protein (PHISTa), unknown function, pseudogene		0.00202634	0.00312398		0.00186392	0.00716084		0.36913	-1.76215		0.51398
Pf3D7_06_v3	PF3D7_0601800	H/ACA snoRNA		0.00962963	0.00586559		0.00735874	0.00523537		1.17894	0.24221		0.00109
Pf3D7_06_v3	PF3D7_0601900	conserved Plasmodium protein, unknown function		0	0.00599763		0	0.00396619		0	1.37624		0.03312
Pf3D7_06_v3	PF3D7_0602000	zinc finger protein, putative		0.000206095	0.000502653		0.000341235	0.00136559		-1.60974	-1.94126		0.0881
Pf3D7_06_v3	PF3D7_0602100	ATP-dependent RNA helicase, putative		0.000614021	0.000618179		0.000795635	0.0027831		-1.05055	-2.51983		0.00231
Pf3D7_06_v3	PF3D7_0602200	MYND-type zinc finger protein, putative		0.000209446	0.000424421		0.000346783	0.00259055		-1.08823	-2.31237		0.05715
Pf3D7_06_v3	PF3D7_0602300	liver merozoite formation protein, putative		0.000235405	0.000418314		0.000389764	0.00166378		-1.08823	-1.83937		0.06232
Pf3D7_06_v3	PF3D7_0602400	elongation factor G		0.000314861	0.00182313		0.000347548	0.00284352		-0.35929	-1.14387		0.36232
Pf3D7_06_v3	PF3D7_0602500	geranylgeranyl transferase type-2 subunit beta, putative		0.000195103	0.000304959		0.000323035	0.00258551		-1.08823	-2.4687		0.03015
Pf3D7_06_v3	PF3D7_0602600	SAC3 domain-containing protein, putative		0.000360127	0.00124035		0.000477014	0.00279981		-1.06907	-1.81547		0.02227
Pf3D7_06_v3	PF3D7_0602700	conserved Plasmodium protein, unknown function		0.00202381	0.00259863		0.00183968	0.0025242		0.44646	0.08497		0.09205
Pf3D7_06_v3	PF3D7_0602800	JmjC domain-containing protein, putative		0.0024055	0.00248817		0.0022759	0.00293478		0.2698	-0.46585		0.35496
Pf3D7_06_v3	PF3D7_0602900	conserved Plasmodium protein, unknown function		0.00056798	0.000876038		0.000940414	0.00250896		-1.60974	-1.90428		0.67102
Pf3D7_06_v3	PF3D7_0603000	conserved Plasmodium protein, unknown function		0.00137483	0.000585002		0.00165551	0.00176672		-0.76953	-1.89227		0.2576
Pf3D7_06_v3	PF3D7_0603100	RNA-binding protein, putative		0.00364097	0.00105724		0.00325128	0.00216855		0.56788	-1.4343		0.42166
Pf3D7_06_v3	PF3D7_0603200	mitochondrial chaperone BCS1, putative		0.000314095	0.000363318		0.000520052	0.00138747		-1.3624	-1.90998		0.12975
Pf3D7_06_v3	PF3D7_0603300	dihydroorotate dehydrogenase		0.000390092	0.000289773		0.000645881	0.00183805		-1.51297	-2.38302		0.24028
Pf3D7_06_v3	PF3D7_0603400	trophozoite exported protein 1		0.00102352	0.00071249		0.00144463	0.00320194		-1.39074	-2.50515		0.43452
Pf3D7_06_v3	PF3D7_0603500	cation/H+ antiporter		0	0.000196162		0	0.00148171		0	-2.24499		0.50893
Pf3D7_06_v3	PF3D7_0603600	conserved Plasmodium protein, unknown function		0.000649686	0.00117973		0.000733429	0.00297425		-0.55096	-2.01145		0.06281
Pf3D7_06_v3	PF3D7_0603700	phenylalanine--tRNA ligase		0.000417397	0.000594985		0.000276437	0.00162253		1.40117	-1.67215		0.33481
Pf3D7_06_v3	PF3D7_0603800	centrosomal protein CEP76, putative		0.000561593	0.00141865		0.000697379	0.00235671		-0.93953	-1.31864		0.24007
Pf3D7_06_v3	PF3D7_0603900	conserved Plasmodium protein, unknown function		0.00039436	0.000536923		0.000652949	0.00243884		-1.3624	-2.15662		0.26884
Pf3D7_06_v3	PF3D7_0604000	conserved Plasmodium protein, unknown function		0.000331565	0.000702259		0.000426982	0.00263635		-0.99686	-2.41474		0.01774
Pf3D7_06_v3	PF3D7_0604100	AP2 domain transcription factor		0.000327403	0.000754526		0.000495621	0.00247929		-1.54052	-2.28187		0.26368
Pf3D7_06_v3	PF3D7_0604200	mitochondrial ribosomal protein L41, putative		0	0.000318229		0	0.00252162		0	-2.07547		0.47224
Pf3D7_06_v3	PF3D7_0604300	conserved Plasmodium protein, unknown function		0.000478721	0.00177259		0.000475576	0.00397559		0.02527	-1.76907		0.55219
Pf3D7_06_v3	PF3D7_0604400	conserved protein, unknown function		0.000993106	0.0049381		0.00116068	0.00433528		-0.55157	0.40957		0.26515
Pf3D7_06_v3	PF3D7_0604500	conserved Plasmodium protein, unknown function		0.000410569	0.00120629		0.000649348	0.00275021		-1.78268	-1.87764		0.22492
Pf3D7_06_v3	PF3D7_0604600	DNA helicase, putative		0.000667516	0.000806612		0.000736812	0.00343115		-0.44201	-2.53503		0.3874
Pf3D7_06_v3	PF3D7_0604700	glyoxalase I-like protein GILP		0.000531802	0.00165578		0.00070441	0.0031322		-0.93613	-1.41929		0.29162
Pf3D7_06_v3	PF3D7_0604800	RAP protein, putative		0	0.000432602		0	0.00159652		0	-2.2731		0.48226
Pf3D7_06_v3	PF3D7_0604900	conserved Plasmodium protein, unknown function		0.000360165	0.000280319		0.000596332	0.00190917		-1.08823	-1.9433		0.28664
Pf3D7_06_v3	PF3D7_0605000	50S ribosomal protein L24, putative		0	0.000148899		0	0.0013447		0	-1.78934		0.70622
Pf3D7_06_v3	PF3D7_0605100	RNA-binding protein, putative		0.000196049	0.00107475		0.000324603	0.00190524		-1.3624	-1.29186		0.36968
Pf3D7_06_v3	PF3D7_0605200	conserved protein, unknown function		0.000316105	0.00233743		0.000523381	0.00265306		-1.3624	-0.34556		0.12042
Pf3D7_06_v3	PF3D7_0605300	serine/threonine protein kinase		0.000645995	0.00175897		0.000475371	0.0044389		1.23476	-1.88243		0.05315
Pf3D7_06_v3	PF3D7_0605400	calcium-binding protein, putative		0.000461041	9.02033e-05		0.000763355	0.000814633		-1.08823	-1.38929		0.01197
Pf3D7_06_v3	PF3D7_0605500	cyclin dependent kinase binding protein, putative		0.00010582	0.000377562		0.000175208	0.00233722		-1.08823	-2.52458		0.35632
Pf3D7_06_v3	PF3D7_0605600	nucleoside diphosphate kinase, putative		0.00099458	0.00147252		0.00104294	0.00336827		-0.22732	-1.87687		0.28348
Pf3D7_06_v3	PF3D7_0605700	conserved Plasmodium protein, unknown function		0.000260213	0.0025506		0.00043084	0.00275868		-1.08823	-0.20267		0.12961
Pf3D7_06_v3	PF3D7_0605800	DNA repair protein RAD50, putative		0.00100182	0.00214233		0.00104185	0.00318921		-0.18836	-1.09274		0.27022
Pf3D7_06_v3	PF3D7_0605900	long chain polyunsaturated fatty acid elongation enzyme, putative		0.000436872	0.00216239		0.000723336	0.00218712		-1.51297	-0.0323		0.08105
Pf3D7_06_v3	PF3D7_0606000	conserved Plasmodium protein, unknown function		0.00125353	0.00112663		0.00149896	0.0034454		-0.78119	-2.17337		0.00536
Pf3D7_06_v3	PF3D7_0606100	RNA-binding protein, putative		0.000375059	0.00189379		0.000620991	0.00314785		-1.60974	-1.25111		-0.00181
Pf3D7_06_v3	PF3D7_0606200	ubiquitin-conjugating enzyme E2 PEX4, putative		0.000668612	0.00115029		0.000805114	0.00193319		-0.58325	-1.02342		0.01688
Pf3D7_06_v3	PF3D7_0606300	conserved Plasmodium protein, unknown function		0	0		0	0		0	0		0.70418
Pf3D7_06_v3	PF3D7_0606400	conserved Plasmodium protein, unknown function		0	0.0006969		0	0.00131763		0	-1.07303		0.41039
Pf3D7_06_v3	PF3D7_0606500	polypyrimidine tract-binding protein, putative		0.000759548	0.00133509		0.0011498	0.00345105		-1.54052	-1.95134		0.46414
Pf3D7_06_v3	PF3D7_0606600	conserved Plasmodium protein, unknown function		0.000904741	0.00179471		0.00118849	0.0039371		-1.1856	-1.82777		0.1937
Pf3D7_06_v3	PF3D7_0606700	coatomer alpha subunit, putative		0.000346663	0.000741439		0.000370307	0.00225254		-0.27046	-2.1687		0.0229
Pf3D7_06_v3	PF3D7_0606800	VFT protein		0.000247188	0.000463434		0.000409274	0.00218383		-1.08823	-2.03844		0.00127
Pf3D7_06_v3	PF3D7_0606900	glutaredoxin-like protein		0.00059012	0.000197203		0.000558326	0.00148958		0.15647	-1.87355		0.04908
Pf3D7_06_v3	PF3D7_0607000	translation initiation factor IF-2, putative		0	0.000280512		0	0.00227586		0	-2.72642		0.1257
Pf3D7_06_v3	PF3D7_0607100	MYND-type zinc finger protein, putative		0.000836063	0.00286061		0.00113003	0.00446196		-1.211	-1.17646		0.00189
Pf3D7_06_v3	PF3D7_0607200	RING zinc finger protein, putative		0	0.000137835		0	0.00110919		0	-2.15181		0.011
Pf3D7_06_v3	PF3D7_0607300	uroporphyrinogen III decarboxylase		0.000910098	0.00084718		0.00131032	0.00307634		-1.29379	-2.14752		0.61619
Pf3D7_06_v3	PF3D7_0607400	G-protein associated signal transduction protein, putative		0.00119591	0.00372943		0.00102862	0.0042262		0.75712	-0.38603		0.29902
Pf3D7_06_v3	PF3D7_0607500	4-hydroxybenzoate polyprenyltransferase, putative		0.000461484	0.00140221		0.000470207	0.00351255		-0.06382	-1.83232		0.14407
Pf3D7_06_v3	PF3D7_0607600	spindle assembly abnormal protein 6, putative		0.000789454	0.00203926		0.000851143	0.00253031		-0.32331	-0.61078		0.34353
Pf3D7_06_v3	PF3D7_0607700	conserved Plasmodium protein, unknown function		0.000975485	0.00127748		0.00120299	0.0033046		-0.94432	-2.05679		0.15414
Pf3D7_06_v3	PF3D7_0607800	GTP-binding protein, putative		0.000203128	0.000819525		0.000336323	0.00296105		-1.3624	-2.24275		0.01858
Pf3D7_06_v3	PF3D7_0607900	conserved Plasmodium protein, unknown function		8.57669e-05	0.000392037		0.000142006	0.00181854		-1.08823	-2.35036		0.39248
Pf3D7_06_v3	PF3D7_0608000	diphthine methyltransferase, putative		0.00019657	0.00295048		0.000325464	0.00364693		-1.3624	-0.60461		0.36894
Pf3D7_06_v3	PF3D7_0608100	conserved Plasmodium protein, unknown function		0.00233815	0.000568752		0.00222542	0.00212753		0.25154	-2.32386		0.08666
Pf3D7_06_v3	PF3D7_0608200	conserved Plasmodium protein, unknown function		0.00140796	0.000850373		0.00116559	0.00228045		0.79438	-1.65579		0.08067
Pf3D7_06_v3	PF3D7_0608300	heptatricopeptide repeat-containing protein, putative		0.000879576	0.00125275		0.001028	0.00297118		-0.68406	-1.88363		0.01489
Pf3D7_06_v3	PF3D7_0608310	sorting assembly machinery 50 kDa subunit, putative		0.000408197	0.000111459		0.000270343	0.000865509		1.40117	-1.98441		0.03791
Pf3D7_06_v3	PF3D7_0608400	conserved Plasmodium protein, unknown function		0	0.00305479		0	0.00379541		0	-0.51524		0.02368
Pf3D7_06_v3	PF3D7_0608500	proteasome subunit alpha type-2, putative		0	0.00196923		0	0.00217044		0	-0.24477		0.23271
Pf3D7_06_v3	PF3D7_0608600	conserved Plasmodium protein, unknown function		0.000583678	0.000917234		0.00070284	0.00131259		-0.58325	-0.71543		0.0422
Pf3D7_06_v3	PF3D7_0608700	T-complex protein 1 subunit zeta		0.000337258	0.000521422		0.000406111	0.000866783		-0.58325	-0.97903		0.12167
Pf3D7_06_v3	PF3D7_0608800	ornithine aminotransferase		0.000178635	0.000292854		0.000295769	0.00189382		-1.08823	-2.27147		0.41035
Pf3D7_06_v3	PF3D7_0608900	conserved Plasmodium protein, unknown function		0.00056046	0.000593689		0.000695972	0.00241385		-0.84948	-2.3732		0.03936
Pf3D7_06_v3	PF3D7_0609000	nucleoporin NUP637, putative		0.000740416	0.00079682		0.00102917	0.00263807		-1.43109	-2.36734		0.05571
Pf3D7_06_v3	PF3D7_0609100	zinc transporter ZIP1, putative		0.00151543	0.00193355		0.00160583	0.00278477		-0.25553	-0.92458		0.00825
Pf3D7_06_v3	PF3D7_0609200	citrate synthase-like protein, putative		0.000925926	0.000410097		0.00136273	0.00230259		-1.39844	-2.38735		0.14116
Pf3D7_06_v3	PF3D7_0609300	conserved Plasmodium protein, unknown function		0.000474054	0.00090829		0.000603769	0.00283504		-0.91004	-2.15933		0.15802
Pf3D7_06_v3	PF3D7_0609400	mitochondrial cardiolipin synthase, putative		0	0.000132043		0	0.00119248		0	-2.34802		0.2247
Pf3D7_06_v3	PF3D7_0609500	conserved Plasmodium protein, unknown function		0.000319567	0.00123373		0.00040701	0.00217175		-0.91004	-1.38479		0.1004
Pf3D7_06_v3	PF3D7_0609600	conserved Plasmodium protein, unknown function		0.00130438	0.00274746		0.00130046	0.0035191		0.01449	-0.71735		0.42949
Pf3D7_06_v3	PF3D7_0609700	conserved Plasmodium protein, unknown function		0.00103334	0.00128068		0.000960514	0.00288291		0.36756	-1.83734		0.04934
Pf3D7_06_v3	PF3D7_0609800	palmitoyltransferase DHHC2, putative		0.0012135	0.00035793		0.00125576	0.00147412		-0.14254	-1.99928		0.04695
Pf3D7_06_v3	PF3D7_0609900	conserved Plasmodium protein, unknown function		0.000146851	0.000578462		0.000243144	0.00181634		-1.60974	-2.20088		0.27143
Pf3D7_06_v3	PF3D7_0610000	mitochondrial ribosomal protein L19 precursor, putative		0.000189933	0.00081019		0.000314476	0.0010068		-1.08823	-0.44481		-0.01636
Pf3D7_06_v3	PF3D7_0610100	pre-mRNA-splicing factor SLU7, putative		0.000435598	0.0023467		0.000443832	0.00272347		-0.06382	-0.41233		0.16621
Pf3D7_06_v3	PF3D7_0610200	RNA-binding protein 25, putative		0.000809623	0.00124328		0.001149	0.00292923		-1.35941	-1.82554		-0.01041
Pf3D7_06_v3	PF3D7_0610300	unspecified product		0	0.00116438		0	0.00380293		0	-1.70482		0.37648
Pf3D7_06_v3	PF3D7_0610400	histone H3		0	0.000424178		0	0.00383076		0	-2.18508		0.32186
Pf3D7_06_v3	PF3D7_0610500	peptidyl-tRNA hydrolase PTRHD1, putative		0.00036914	0.00123295		0.000611191	0.00163062		-1.08823	-0.52663		0.14171
Pf3D7_06_v3	PF3D7_0610600	calcium-dependent protein kinase 2		0.000102406	0.000617375		0.000169556	0.00153804		-1.08823	-1.7099		0.0147
Pf3D7_06_v3	PF3D7_0610700	conserved Plasmodium protein, unknown function		0	0.00214052		0	0.00327631		0	-0.94584		0.05811
Pf3D7_06_v3	PF3D7_0610800	transketolase		0	0.000107726		0	0.000972876		0	-2.30103		0.0293
Pf3D7_06_v3	PF3D7_0610900	transcription elongation factor SPT5, putative		0.00011568	0.000673398		0.000191534	0.001533		-1.3624	-1.72258		0.00346
Pf3D7_06_v3	PF3D7_0611000	SNARE associated Golgi protein, putative		0	0.000514519		0	0.00141242		0	-1.56206		0.09283
Pf3D7_06_v3	PF3D7_0611100	succinate dehydrogenase subunit 3, putative		0	0		0	0		0	0		0.0521
Pf3D7_06_v3	PF3D7_0611200	AP2 domain transcription factor, putative		0.000574218	0.00339777		0.000950742	0.00270562		-1.51297	0.72373		0.30436
Pf3D7_06_v3	PF3D7_0611300	ATP synthase-associated protein, putative		0.000189125	0.000275081		0.000313138	0.00200503		-1.08823	-2.31833		0.37517
Pf3D7_06_v3	PF3D7_0611400	SWIB/MDM2 domain-containing protein		0.000178348	0.000416718		0.000295295	0.0013393		-1.3624	-1.96772		0.34673
Pf3D7_06_v3	PF3D7_0611500	conserved protein, unknown function		0.000564798	0.000217033		0.000680105	0.000907238		-0.58325	-1.64285		0.29482
Pf3D7_06_v3	PF3D7_0611600	basal complex transmembrane protein 1		0.000227686	0.000541667		0.000376985	0.00341962		-1.3624	-2.61713		0.24996
Pf3D7_06_v3	PF3D7_0611700	60S ribosomal protein L39		0	0.00309817		0	0.00194108		0	1.41588		0.22225
Pf3D7_06_v3	PF3D7_0611800	conserved Plasmodium protein, unknown function		0.000302578	0.00148286		0.000286277	0.00265409		0.25846	-1.47965		0.09308
Pf3D7_06_v3	PF3D7_0611900	lsm12, putative		0	0.000131127		0	0.000720023		0	-1.49019		0.02793
Pf3D7_06_v3	PF3D7_0612000	conserved Plasmodium protein, unknown function		0.000365497	0.00237281		0.00060516	0.00290615		-1.08823	-0.46378		0.04062
Pf3D7_06_v3	PF3D7_0612100	eukaryotic translation initiation factor 3 subunit L, putative		0.000225606	0.000647069		0.00037354	0.00149487		-1.3624	-1.58732		0.20483
Pf3D7_06_v3	PF3D7_0612200	leucine-rich repeat protein		0.000692755	0.00132008		0.000727369	0.00346318		-0.22705	-2.06416		0.00741
Pf3D7_06_v3	PF3D7_0612300	transmembrane protein 234, putative		0	0.000122129		0	0.00110296		0	-1.38929		0.33577
Pf3D7_06_v3	PF3D7_0612400	conserved Plasmodium protein, unknown function		0.000312989	0.00021433		0.000518221	0.00193561		-1.08823	-2.11222		0.27614
Pf3D7_06_v3	PF3D7_0612500	conserved Plasmodium protein, unknown function		0	0.000119118		0	0.00107576		0	-1.38929		0.09198
Pf3D7_06_v3	PF3D7_0612600	cytoplasmic tRNA 2-thiolation protein 1, putative		0.000422038	0.000814013		0.0005082	0.00244052		-0.58325	-1.92049		0.02941
Pf3D7_06_v3	PF3D7_0612700	6-cysteine protein P12		0.00021306	0.000401283		0.000352768	0.00150586		-1.08823	-1.80237		0.31425
Pf3D7_06_v3	PF3D7_0612800	6-cysteine protein		0.00518186	0.00405623		0.00494982	0.00334547		0.2262	0.61711		0.107
Pf3D7_06_v3	PF3D7_0612900	nucleolar GTP-binding protein 1, putative		0.00164509	0.00166551		0.00160749	0.00324034		0.10765	-1.51133		0.06785
Pf3D7_06_v3	PF3D7_0613000	conserved Plasmodium protein, unknown function		0.00156333	0.00211149		0.00151518	0.00323393		0.13865	-1.03995		0.45087
Pf3D7_06_v3	PF3D7_0613100	conserved Plasmodium protein, unknown function		0	0.00175483		0	0.00291935		0	-1.07182		0.07368
Pf3D7_06_v3	PF3D7_0613200	conserved Plasmodium protein, unknown function		0	0.000668897		0	0.00265306		0	-1.615		0.08765
Pf3D7_06_v3	PF3D7_0613300	rhoptry protein ROP14		0.000611923	0.000903446		0.000857298	0.00220405		-1.34518	-1.89913		0.02958
Pf3D7_06_v3	PF3D7_0613400	50S ribosomal protein L18, apicoplast, putative		0	0.00159507		0	0.00176871		0	-0.23318		0.50234
Pf3D7_06_v3	PF3D7_0613500	AP-3 complex subunit beta, putative		0.000285179	0.00189502		0.000359753	0.0033113		-0.84257	-1.39728		0.02446
Pf3D7_06_v3	PF3D7_0613600	conserved Plasmodium protein, unknown function		0.000810277	0.00178931		0.000878131	0.00333198		-0.35563	-1.50661		0.29261
Pf3D7_06_v3	PF3D7_0613700	syntaxin-binding protein, putative		0	0.00020415		0	0.00130202		0	-2.33184		0.02059
Pf3D7_06_v3	PF3D7_0613800	AP2 domain transcription factor, putative		0.00189306	0.00214887		0.0021182	0.00397113		-0.54632	-1.5578		0.1104
Pf3D7_06_v3	PF3D7_0613900	myosin E, putative		0.000713684	0.00138794		0.00102505	0.00437564		-1.48426	-2.29152		0.00663
Pf3D7_06_v3	PF3D7_0614000	thiamine-phosphate synthase, putative		0.000275027	0.000248501		0.000455368	0.00121489		-1.3624	-2.05828		0.02621
Pf3D7_06_v3	PF3D7_0614100	conserved Plasmodium protein, unknown function		0.00197918	0.00175139		0.00222833	0.00307743		-0.54431	-1.36906		-0.01794
Pf3D7_06_v3	PF3D7_0614200	cytosolic Fe-S cluster assembly factor NAR1, putative		0.00130145	0.00144349		0.00107741	0.00229958		0.94379	-1.15104		0.04412
Pf3D7_06_v3	PF3D7_0614300	major facilitator superfamily-related transporter, putative		0.000146536	0.00103677		0.000242622	0.00213609		-1.3624	-1.59591		0.10952
Pf3D7_06_v3	PF3D7_0614400	pre-mRNA-splicing factor CWF7, putative		0.00065189	0.000972696		0.000479709	0.00281563		0.98627	-1.72823		0.18703
Pf3D7_06_v3	PF3D7_0614500	60S ribosomal protein L19		0.000497364	0.00143335		0.000329397	0.00298796		1.40117	-1.48622		0.11061
Pf3D7_06_v3	PF3D7_0614600	conserved Plasmodium protein, unknown function		0.000451916	0.000246535		0.000598596	0.00180995		-0.93613	-2.46743		0.07197
Pf3D7_06_v3	PF3D7_0614700	conserved Plasmodium protein, unknown function		0.00011532	0.0020532		0.000190938	0.00315834		-1.08823	-1.0785		0.03779
Pf3D7_06_v3	PF3D7_0614800	endonuclease III-like protein 1, putative		0.00042312	0.000355517		0.000280226	0.00164478		1.40117	-2.06967		0.39784
Pf3D7_06_v3	PF3D7_0614900	conserved Plasmodium membrane protein, unknown function		0.000942119	0.00062546		0.00077994	0.00182073		0.94379	-2.04687		0.02941
Pf3D7_06_v3	PF3D7_0615000	conserved Plasmodium protein, unknown function		0	0.00039417		0	0.00312337		0	-2.07547		0.12763
Pf3D7_06_v3	PF3D7_0615100	enoyl-acyl carrier reductase		0.00192604	0.00176942		0.00141732	0.00287381		1.52038	-1.11625		0.19661
Pf3D7_06_v3	PF3D7_0615200	conserved protein, unknown function		0.00118677	0.00307625		0.00147371	0.00332016		-0.89613	-0.23071		0.08143
Pf3D7_06_v3	PF3D7_0615300	GPI-anchored wall transfer protein 1, putative		0.000317581	0.00164047		0.00042066	0.00321724		-0.93613	-1.55448		0.63946
Pf3D7_06_v3	PF3D7_0615400	ribonuclease, putative		0.00148261	0.00193871		0.00147686	0.00381237		0.01968	-1.65767		0.13477
Pf3D7_06_v3	PF3D7_0615500	cdc2-related protein kinase 5		0.00010497	0.000293734		0.000173801	0.00176202		-1.08823	-2.42046		0.23376
Pf3D7_06_v3	PF3D7_0615600	zinc finger protein, putative		0.000750332	0.00151281		0.000944586	0.00326517		-1.01906	-1.80267		0.05309
Pf3D7_06_v3	PF3D7_0615700	RNA and export factor binding protein, putative		0.000352733	0.00159451		0.000584027	0.00249303		-1.3624	-1.01962		0.07853
Pf3D7_06_v3	PF3D7_0615800	conserved oligomeric Golgi complex subunit 4, putative		0.0002886	0.00118931		0.00047784	0.00254969		-1.67754	-1.71062		0.02916
Pf3D7_06_v3	PF3D7_0615900	protein phosphatase, putative		0.00132226	0.00172817		0.00162924	0.0048176		-0.93566	-2.14765		0.03535
Pf3D7_06_v3	PF3D7_0616000	pyridoxal kinase		0.00122272	0.00359079		0.00124584	0.00465333		-0.08094	-0.72293		0.0233
Pf3D7_06_v3	PF3D7_0616100	conserved Plasmodium protein, unknown function		0	0.000203151		0	0.0012367		0	-1.68161		0.08335
Pf3D7_06_v3	PF3D7_0616200	kinetochore protein NDC80, putative		0.000196918	0.000483181		0.000326041	0.00208765		-1.3624	-2.30281		0.05632
Pf3D7_06_v3	PF3D7_0616300	conserved Plasmodium protein, unknown function		0	0.00031689		0	0.00229958		0	-2.11855		0.49741
Pf3D7_06_v3	PF3D7_0616400	conserved Plasmodium protein, unknown function		0.00193927	0.00178496		0.0025541	0.00358231		-1.21437	-1.66012		0.06179
Pf3D7_06_v3	PF3D7_0616500	TRAP-like protein		0.000850547	0.0024519		0.000983549	0.00410305		-0.63554	-1.32794		0.06677
Pf3D7_06_v3	PF3D7_0616600	conserved protein, unknown function		0.00127272	0.00148884		0.00156819	0.00418383		-0.85519	-2.0315		0.15619
Pf3D7_06_v3	PF3D7_0616700	ras GTPAse, putative		0.000322581	0.000887597		0.000237379	0.00303989		0.98627	-2.12142		0.50219
Pf3D7_06_v3	PF3D7_0616800	malate:quinone oxidoreductase		0.000141995	0.000504649		0.000235104	0.00137993		-1.08823	-1.67478		0.11397
Pf3D7_06_v3	PF3D7_0616900	conserved Plasmodium protein, unknown function		0.000266218	0.000677512		0.000371185	0.00227768		-1.14944	-2.23945		0.04811
Pf3D7_06_v3	PF3D7_0617000	mitochondrial import receptor subunit TOM40, putative		0.000392272	0.000153498		0.000649492	0.00138624		-1.3624	-2.18508		0.28586
Pf3D7_06_v3	PF3D7_0617100	AP-2 complex subunit alpha, putative		0.000332079	0.000866821		0.000488736	0.00230359		-1.39844	-2.0073		0.27167
Pf3D7_06_v3	PF3D7_0617200	conserved protein, unknown function		0.000327322	0.00136105		0.000394148	0.00210312		-0.58325	-1.03237		0.13352
Pf3D7_06_v3	PF3D7_0617300	conserved Plasmodium protein, unknown function		0	0.001089		0	0.0027794		0	-1.60585		0.41299
Pf3D7_06_v3	PF3D7_0617400	erythrocyte membrane protein 1, PfEMP1		0.0106559	0.00490477		0.0148089	0.00996521		-1.46107	-1.73367		0.05079
Pf3D7_06_v3	PF3D7_0617500	rifin, pseudogene		0.000405515	0.00115012		0.000383667	0.00122832		0.15647	-0.14501		0.28924
Pf3D7_06_v3	PF3D7_0617600	stevor		0.00949857	0.0103224		0.0117038	0.0204913		-0.9474	-1.64992		0.11451
Pf3D7_06_v3	PF3D7_0617700	rifin		0.0144142	0.00724133		0.0181218	0.014159		-1.04587	-1.60899		0
Pf3D7_06_v3	PF3D7_0617800	histone H2A		0	0		0	0		0	0		0.0061
Pf3D7_06_v3	PF3D7_0617900	histone H3 variant		0	0.000529059		0	0.0043096		0	-2.21686		0.46524
Pf3D7_06_v3	PF3D7_0618000	conserved Plasmodium membrane protein, unknown function		0.000465484	0.000488392		0.00077071	0.00164496		-1.67754	-2.05719		0.0343
Pf3D7_06_v3	PF3D7_0618100	conserved Plasmodium protein, unknown function		0	0.000174537		0	0.00123199		0	-2.37366		0.01337
Pf3D7_06_v3	PF3D7_0618200	conserved protein, unknown function		0.000673401	0.000946589		0.000445984	0.00142783		1.40117	-0.76769		0.28743
Pf3D7_06_v3	PF3D7_0618300	60S ribosomal protein L27a, putative		0.000334672	0.000894044		0.000554122	0.00147836		-1.08823	-0.85351		0.08785
Pf3D7_06_v3	PF3D7_0618400	LMBR1 domain-containing protein, putative		0.000282606	0.00310832		0.000467915	0.00316253		-1.51297	-0.05382		0.02273
Pf3D7_06_v3	PF3D7_0618500	malate dehydrogenase		0.000236155	4.6204e-05		0.000391006	0.000417272		-1.08823	-1.38929		0.11248
Pf3D7_06_v3	PF3D7_0618600	rhomboid protease ROM10		0.000239592	0.0015848		0.000396698	0.00211673		-1.3624	-0.73527		0.10342
Pf3D7_06_v3	PF3D7_0618700	trafficking protein particle complex subunit 6A, putative		0.00117702	0.000429954		0.00116929	0.0022877		0.02527	-2.14415		0
Pf3D7_06_v3	PF3D7_0618800	heptatricopeptide repeat-containing protein, putative		0.000290107	0.000564483		0.000320224	0.00227823		-0.35929	-2.37238		0.00741
Pf3D7_06_v3	PF3D7_0618900	phosphatidylinositol N-acetylglucosaminyltransferase subunit GPI1		0.000226881	0.00190821		0.00030052	0.00315362		-0.93613	-1.27927		0.08468
Pf3D7_06_v3	PF3D7_0619000	conserved protein, unknown function		0.00135131	0.00202973		0.00130724	0.00496316		0.16806	-1.99485		0.00644
Pf3D7_06_v3	PF3D7_0619100	conserved Plasmodium protein, unknown function		0.0013602	0.00667763		0.00112605	0.00540761		0.84519	0.73412		-0.02635
Pf3D7_06_v3	PF3D7_0619200	conserved Plasmodium protein, unknown function		0.000933294	0.00139343		0.00097596	0.00347173		-0.2012	-1.94107		0.04254
Pf3D7_06_v3	PF3D7_0619300	conserved Plasmodium protein, unknown function		0.000576529	0.000862493		0.000724156	0.00284531		-1.00785	-2.34538		0.06255
Pf3D7_06_v3	PF3D7_0619400	cell division cycle protein 48 homologue, putative		0.000338624	0.000949651		0.000560666	0.00209415		-1.60974	-1.66678		0.41846
Pf3D7_06_v3	PF3D7_0619500	acyl-CoA synthetase		0.00103718	0.000855046		0.00114485	0.0024905		-0.4487	-2.1134		0.09057
Pf3D7_06_v3	PF3D7_0619600	conserved Plasmodium protein, unknown function		0.00150839	0.00273908		0.00154773	0.00352862		-0.11945	-0.71434		0.04077
Pf3D7_06_v3	PF3D7_0619700	conserved protein, unknown function		0.00159817	0.00366519		0.00168008	0.00322728		-0.22694	0.42414		0.0422
Pf3D7_06_v3	PF3D7_0619800	conserved Plasmodium membrane protein, unknown function		0.00124062	0.00181464		0.0016148	0.00344654		-1.16773	-1.58668		0.01625
Pf3D7_06_v3	PF3D7_0619900	splicing factor 3A subunit 2, putative		0.000317007	0.000124047		0.000524874	0.00112026		-1.08823	-1.78934		0.03085
Pf3D7_06_v3	PF3D7_0620000	secreted ookinete protein 25, putative		0.000659196	0.000629432		0.000727628	0.00142359		-0.35929	-1.47295		0.01802
Pf3D7_06_v3	PF3D7_0620100	ATP synthase-associated protein, putative		0.000447127	0		0.000740316	0		-1.08823	0		0.33519
Pf3D7_06_v3	PF3D7_0620200	conserved Plasmodium protein, unknown function		0.000228859	0.00847118		0.000378926	0.0060657		-1.08823	1.21828		0.46977
Pf3D7_06_v3	PF3D7_0620300	conserved Plasmodium protein, unknown function		9.03709e-05	0.000281152		0.000149629	0.00191616		-1.08823	-2.55665		0.07788
Pf3D7_06_v3	PF3D7_0620400	merozoite surface protein 10		0.00155006	0.00166951		0.00186652	0.00398379		-0.76953	-1.79614		0.32919
Pf3D7_06_v3	PF3D7_0620500	cleavage stimulation factor subunit 1, putative		0.000426912	0.000623908		0.000565477	0.00251443		-0.93613	-2.26387		0.11773
Pf3D7_06_v3	PF3D7_0620600	conserved Plasmodium protein, unknown function		0.00106838	0.00068884		0.00124865	0.000888354		-0.55157	-0.45191		0
Pf3D7_06_v3	PF3D7_0620700	DnaJ protein, putative		0.000459559	0.000776836		0.000338177	0.00180447		0.98627	-1.47359		0.00043
Pf3D7_06_v3	PF3D7_0620800	tRNA Alanine		0	0		0	0		0	0		0.17708
Pf3D7_06_v3	PF3D7_0620900	tRNA Leucine		0	0.000271738		0	0.00245408		0	-1.03715		0.01765
Pf3D7_06_v3	PF3D7_0621000	conserved Plasmodium protein, unknown function		8.76961e-05	0.000315159		0.0001452	0.00224683		-1.08823	-2.63184		0.56405
Pf3D7_06_v3	PF3D7_0621100	conserved Plasmodium protein, unknown function		0.000874891	0.000822542		0.00108643	0.00270528		-0.92253	-2.24747		0.32075
Pf3D7_06_v3	PF3D7_0621200	pyridoxine biosynthesis protein PDX1		0	7.2063e-05		0	0.000650806		0	-1.62025		0.3246
Pf3D7_06_v3	PF3D7_0621300	mRNA-binding protein PUF3		0.00032666	0.0008148		0.000309061	0.00230875		0.1959	-1.97347		-0.00525
Pf3D7_06_v3	PF3D7_0621350	protein SYS1, putative		0.000359002	0.00232794		0.000594405	0.00253734		-1.08823	-0.20278		-0.01003
Pf3D7_06_v3	PF3D7_0621400	Pf77 protein		0.00041792	0.000707569		0.000553566	0.00315067		-0.93613	-2.39751		0.02909
Pf3D7_06_v3	PF3D7_0621500	ribonuclease P/MRP protein subunit RPP1, putative		0.00021554	0.000354746		0.000356874	0.00228508		-1.08823	-2.26984		0.22273
Pf3D7_06_v3	PF3D7_0621600	tRNA Serine		0	0		0	0		0	0		0.45855
Pf3D7_06_v3	PF3D7_0621700	conserved Plasmodium protein, unknown function		0.000342803	0.000549736		0.000354741	0.00189285		-0.14254	-2.27498		0.26737
Pf3D7_06_v3	PF3D7_0621800	nascent polypeptide-associated complex subunit alpha, putative		0.000854701	0.00154789		0.00141514	0.00302041		-1.51297	-1.30996		0.70299
Pf3D7_06_v3	PF3D7_0621900	signal recognition particle subunit SRP68, putative		0.00059609	0.000599074		0.000631652	0.0016852		-0.22884	-1.88577		0.45634
Pf3D7_06_v3	PF3D7_0622000	conserved Plasmodium protein, unknown function		0	0.00268613		0	0.0032086		0	-0.46067		0.28365
Pf3D7_06_v3	PF3D7_0622100	conserved Plasmodium protein, unknown function		0.000483452	0.000743284		0.000731849	0.00229422		-1.54052	-2.1582		0.7462
Pf3D7_06_v3	PF3D7_0622200	radical SAM protein, putative		0.000344264	0.000277566		0.000570003	0.00174884		-1.60974	-2.5075		0.01372
Pf3D7_06_v3	PF3D7_0622300	vacuolar transporter chaperone, putative		0.000487171	0.000692855		0.000477995	0.00191289		0.07803	-1.95933		0.022
Pf3D7_06_v3	PF3D7_0622400	conserved protein, unknown function		0	5.63187e-05		0	0.000508617		0	-1.03715		0.06851
Pf3D7_06_v3	PF3D7_0622500	RNA methyltransferase, putative		0.000170416	0.000498118		0.00028216	0.00180668		-1.08823	-1.94615		0.43665
Pf3D7_06_v3	PF3D7_0622600	cytochrome b-c1 complex subunit 9, putative		0.000566894	0.000731997		0.000536351	0.00314809		0.15647	-2.02644		0.02403
Pf3D7_06_v3	PF3D7_0622700	conserved Plasmodium membrane protein, unknown function		0.000342143	0.000506105		0.000566493	0.00241818		-1.3624	-2.23694		0.54024
Pf3D7_06_v3	PF3D7_0622800	leucine--tRNA ligase, putative		0.000332591	0.000552811		0.000423598	0.00235067		-0.91004	-2.45847		0.01027
Pf3D7_06_v3	PF3D7_0622900	AP2 domain transcription factor AP2Tel		0.000158225	0.000680054		0.000184924	0.00282863		-0.55157	-2.50653		0.011
Pf3D7_06_v3	PF3D7_0623000	chorismate synthase		0.000736997	0.000719542		0.000929721	0.00310054		-0.84257	-2.31223		0.25513
Pf3D7_06_v3	PF3D7_0623100	nuclear polyadenylated RNA-binding protein NAB2, putative		0.000779967	0.00211807		0.000815624	0.00469056		-0.2012	-1.8183		0.19746
Pf3D7_06_v3	PF3D7_0623200	ferredoxin--NADP reductase		0.000199302	0.000155547		0.000329988	0.00123254		-1.08823	-2.07547		0.05489
Pf3D7_06_v3	PF3D7_0623300	EGF-like membrane protein, putative		0.00106188	0.00368964		0.000959002	0.00324083		0.40982	0.40225		0.06104
Pf3D7_06_v3	PF3D7_0623400	MEI2-like RNA-binding protein, putative		0	0.000283952		0	0.00153021		0	-2.1074		0.24667
Pf3D7_06_v3	PF3D7_0623500	superoxide dismutase [Fe]		0.000572148	0.000850144		0.000947315	0.00434708		-1.67754	-2.55147		0.06812
Pf3D7_06_v3	PF3D7_0623600	transcription or splicing factor-like protein, putative		0.00114404	0.000882495		0.0016632	0.00226796		-1.43662	-1.82078		0.24831
Pf3D7_06_v3	PF3D7_0623700	ATP-dependent RNA helicase SUV3, putative		0.000358108	0.00077918		0.000431218	0.00327882		-0.68914	-2.46455		0.31182
Pf3D7_06_v3	PF3D7_0623800	tyrosine kinase-like protein, putative		0.00064689	0.00095805		0.000918057	0.00326576		-1.44327	-2.35953		0.45374
Pf3D7_06_v3	PF3D7_0623900	ribonuclease H2 subunit A, putative		0	0.000300684		0	0.00249375		0	-2.32202		0.07923
Pf3D7_06_v3	PF3D7_0624000	hexokinase		0	0.000469395		0	0.00410946		0	-2.73016		0.03474
Pf3D7_06_v3	PF3D7_0624100	conserved protein, unknown function		0	0.000367384		0	0.00188232		0	-2.08252		0.07549
Pf3D7_06_v3	PF3D7_0624200	conserved Plasmodium protein, unknown function		0.000792344	0.001724		0.00100915	0.00323082		-0.91004	-1.43276		0.45525
Pf3D7_06_v3	PF3D7_0624300	CPW-WPC family protein		0.000668612	0.00215734		0.000805114	0.00397378		-0.68914	-1.43226		0.12286
Pf3D7_06_v3	PF3D7_0624400	conserved protein, unknown function		0.000396172	0.000764374		0.000403661	0.00280005		-0.06382	-2.19903		0.00088
Pf3D7_06_v3	PF3D7_0624500	anaphase-promoting complex subunit 11, putative		0	0.000161628		0	0.00145968		0	-1.38929		0.20978
Pf3D7_06_v3	PF3D7_0624600	SNF2 helicase, putative		0.00061282	0.000979985		0.000721533	0.00283938		-0.73044	-2.18552		0.33577
Pf3D7_06_v3	PF3D7_0624700	N-acetylglucosaminyl-phosphatidylinositol de-N-acetylase, putative		0.000616795	0.00315769		0.000583564	0.00482642		0.1959	-1.06568		0.36633
Pf3D7_06_v3	PF3D7_0624800	conserved Plasmodium protein, unknown function		0.00136235	0.00216859		0.00175766	0.0046268		-1.08525	-1.74162		0.02135
Pf3D7_06_v3	PF3D7_0624900	GAS8-like protein, putative		0.000258799	0.00265526		0.000428498	0.00342961		-1.51297	-0.71857		0.12839
Pf3D7_06_v3	PF3D7_0625000	sphingomyelin synthase 1, putative		0.000660304	0.00192017		0.00079511	0.00222737		-0.68914	-0.40624		0.05462
Pf3D7_06_v3	PF3D7_0625100	sphingomyelin synthase 2, putative		0.000185339	0.00042857		0.00030687	0.00163742		-1.08823	-1.9103		0.11174
Pf3D7_06_v3	PF3D7_0625200	conserved Plasmodium protein, unknown function		0.000192067	0.00081186		0.00031801	0.00305434		-1.08823	-2.11568		0.32236
Pf3D7_06_v3	PF3D7_0625300	DNA polymerase 1, putative		0.000999846	0.00139857		0.00127343	0.00303504		-1.03668	-1.75884		0.04459
Pf3D7_06_v3	PF3D7_0625400	conserved Plasmodium protein, unknown function		0.000583378	0.000510587		0.000594405	0.00269592		-0.06382	-2.31551		0.19432
Pf3D7_06_v3	PF3D7_0625500	conserved Plasmodium membrane protein, unknown function		0.000493583	0.000320016		0.000363215	0.00213188		0.98627	-2.24404		0.08055
Pf3D7_06_v3	PF3D7_0625600	poly(A) polymerase PAP, putative		0.000527704	0.000473875		0.000582486	0.00155403		-0.35929	-1.94537		-0.00525
Pf3D7_06_v3	PF3D7_0625700	conserved protein, unknown function		0	0.000218716		0	0.00132653		0	-1.30469		0.68458
Pf3D7_06_v3	PF3D7_0625800	conserved Plasmodium protein, unknown function		0.000345782	0.000397988		0.000572516	0.00254573		-1.51297	-2.54026		-7e-05
Pf3D7_06_v3	PF3D7_0625900	conserved Plasmodium protein, unknown function		0.0013029	0.00102436		0.00172578	0.00386759		-1.03796	-2.16536		0.24334
Pf3D7_06_v3	PF3D7_0626000	conserved Plasmodium protein, unknown function		0.000634316	0.00163683		0.000910215	0.00328767		-1.44616	-1.65853		0.08352
Pf3D7_06_v3	PF3D7_0626100	oxidoreductase, short-chain dehydrogenase family, putative		0.000471	0.00219063		0.000594166	0.00309113		-0.84257	-0.91686		0.06493
Pf3D7_06_v3	PF3D7_0626200	conserved Plasmodium protein, unknown function		0.000353857	0.00175441		0.000585887	0.00218835		-1.3624	-0.54838		0.08595
Pf3D7_06_v3	PF3D7_0626300	3-oxoacyl-acyl-carrier protein synthase I/II		0.000844595	0.000955163		0.00124303	0.00331632		-1.39844	-2.18722		0.17602
Pf3D7_06_v3	PF3D7_0626400	CRAL/TRIO domain-containing protein, putative		0.000511003	0.00179653		0.000634556	0.00276516		-0.84948	-1.12157		0.04892
Pf3D7_06_v3	PF3D7_0626500	conserved Plasmodium protein, unknown function		0.000312659	0.000339977		0.000517674	0.00165735		-1.60974	-2.38165		0.11715
Pf3D7_06_v3	PF3D7_0626600	conserved Plasmodium protein, unknown function		0	0.000297384		0	0.0022463		0	-1.87355		0.01407
Pf3D7_06_v3	PF3D7_0626700	ATPase		0.000198767	0.000497869		0.000329103	0.00193165		-1.08823	-1.95985		0.02048
Pf3D7_06_v3	PF3D7_0626800	pyruvate kinase		0.000167264	0.0016781		0.000158252	0.00202659		0.15647	-0.51525		0.02368
Pf3D7_06_v3	PF3D7_0626840	small nucleolar RNA snoR35		0	0		0	0		0	0		-0.01778
Pf3D7_06_v3	PF3D7_0626900	mitochondrial ribosomal protein L46 precursor, putative		0	0.000447013		0	0.00210726		0	-2.11699		0.6689
Pf3D7_06_v3	PF3D7_0627000	conserved Plasmodium protein, unknown function		0	6.54789e-05		0	0.000591343		0	-1.03715		0.08923
Pf3D7_06_v3	PF3D7_0627100	ankyrin-repeat protein, putative		0.000346006	0.000378563		0.000572887	0.00187232		-1.79752	-2.55439		0.38249
Pf3D7_06_v3	PF3D7_0627200	myosin light chain, putative		0.000509684	0.000692932		0.000843892	0.00165106		-1.51297	-1.53225		0.33946
Pf3D7_06_v3	PF3D7_0627300	E3 ubiquitin-protein ligase RNF5, putative		0.000329462	0.00124387		0.000545496	0.00276516		-1.3624	-1.59805		0
Pf3D7_06_v3	PF3D7_0627400	mitochondrial import inner membrane translocase subunit TIM22, putative		0	0.000625806		0	0.00168956		0	-1.35959		0.01274
Pf3D7_06_v3	PF3D7_0627500	protein DJ-1		0	0.00435753		0	0.00456573		0	-0.13793		0.03763
Pf3D7_06_v3	PF3D7_0627600	conserved Plasmodium protein, unknown function		0.000563063	0.000765099		0.000932273	0.00165816		-1.51297	-1.39362		0.08711
Pf3D7_06_v3	PF3D7_0627700	transportin		0.000467938	0.000715842		0.000641191	0.00205279		-1.17886	-2.03579		0.00345
Pf3D7_06_v3	PF3D7_0627800	acetyl-CoA synthetase, putative		0.00224598	0.00227478		0.00270451	0.00327976		-0.83819	-0.98242		0.07964
Pf3D7_06_v3	PF3D7_0627900	ribonuclease P protein subunit p29, putative		0.00017484	0.000541876		0.000289486	0.00169913		-1.08823	-1.79833		0.19234
Pf3D7_06_v3	PF3D7_0628000	6-pyruvoyltetrahydropterin synthase		0	0.000292081		0	0.00263778		0	-2.11222		0.08534
Pf3D7_06_v3	PF3D7_0628100	HECT-domain (ubiquitin-transferase), putative		0.000352814	0.000605507		0.0004411	0.00208012		-1.01159	-2.41376		0.39801
Pf3D7_06_v3	PF3D7_0628200	eukaryotic translation initiation factor 2-alpha kinase		0.000470095	0.00125526		0.000558811	0.00253448		-0.76202	-1.68491		0.33
Pf3D7_06_v3	PF3D7_0628300	choline/ethanolaminephosphotransferase, putative		0.000674452	0.00310319		0.000638115	0.0032687		0.24121	-0.16189		0.0422
Pf3D7_06_v3	PF3D7_0628400	protease, putative		0.000263183	0.00271824		0.000316914	0.00236742		-0.58325	0.45195		0.67613
Pf3D7_06_v3	PF3D7_0628500	conserved Plasmodium protein, unknown function		0	6.86495e-05		0	0.000619978		0	-1.62025		-0.0228
Pf3D7_06_v3	PF3D7_0628600	DNA methyltransferase 1-associated protein 1, putative		0.000124844	0.000475904		0.000206706	0.000882366		-1.08823	-1.13189		0.27047
Pf3D7_06_v3	PF3D7_0628700	conserved Plasmodium protein, unknown function		0.00032281	0.000470426		0.000213793	0.00171115		1.40117	-2.02937		0.17956
Pf3D7_06_v3	PF3D7_0628800	glutamyl-tRNA(Gln) amidotransferase subunit B		0.000503525	0.000481843		0.000555796	0.0021501		-0.38227	-2.3752		0.00276
Pf3D7_06_v3	PF3D7_0628900	RAP protein, putative		0.000332889	0.000793548		0.00032662	0.00187351		0.07803	-1.82832		-0.00323
Pf3D7_06_v3	PF3D7_0629000	glucosamine 6-phosphate N-acetyltransferase		0	0.000173367		0	0.00134624		0	-1.98441		0.65079
Pf3D7_06_v3	PF3D7_0629100	nicotinate phosphoribosyltransferase, putative		0.000612029	0.000479099		0.000736979	0.00137635		-0.68914	-1.80281		0.29647
Pf3D7_06_v3	PF3D7_0629200	DnaJ protein, putative		0	0.000189942		0	0.00154723		0	-2.21686		0.17664
Pf3D7_06_v3	PF3D7_0629300	phospholipase, putative		0.00130795	0.00164772		0.00170407	0.00333399		-1.10138	-1.607		0.10088
Pf3D7_06_v3	PF3D7_0629400	polyadenylate-binding protein 3, putative		0.00016605	0.000236647		0.000157104	0.00125743		0.15647	-2.27208		0.04199
Pf3D7_06_v3	PF3D7_0629500	amino acid transporter AAT1		0.000756226	0.00288122		0.000715483	0.00257696		0.23146	0.35865		0.03038
Pf3D7_06_v3	PF3D7_0629600	RNA-binding protein, putative		0	0.000782218		0	0.00124784		0	-0.84992		0.0808
Pf3D7_06_v3	PF3D7_0629700	SET domain protein, putative		0.000505749	0.000990658		0.00068393	0.00277913		-1.31898	-2.18863		0.11698
Pf3D7_06_v3	PF3D7_0629800	cullin-like protein, putative		0.00138927	0.000711817		0.00131442	0.00253568		0.27168	-2.29631		0.32033
Pf3D7_06_v3	PF3D7_0629900	sec14-like cytosolic factor or phosphatidylinositol/phosphatidylcholine transfer protein, putative		0.000672585	0.00034995		0.000890889	0.00158456		-0.93613	-2.01609		0.49568
Pf3D7_06_v3	PF3D7_0630000	CPW-WPC family protein		0.00247169	0.00342209		0.00247449	0.00396106		-0.00539	-0.42824		0.0584
Pf3D7_06_v3	PF3D7_0630100	conserved Plasmodium protein, unknown function		0.000956441	0.00267833		0.00108589	0.00424907		-0.52011	-1.17453		0.34498
Pf3D7_06_v3	PF3D7_0630200	secreted ookinete protein, putative		0	0.000219942		0	0.000926942		0	-1.64705		0.0692
Pf3D7_06_v3	PF3D7_0630300	DNA polymerase epsilon catalytic subunit A, putative		0.00123819	0.00127811		0.00136006	0.00236924		-0.45157	-1.53402		-0.01153
Pf3D7_06_v3	PF3D7_0630400	conserved Plasmodium protein, unknown function		0.00104553	0.00204417		0.00125898	0.00235121		-0.68914	-0.36114		0.01425
Pf3D7_06_v3	PF3D7_0630500	ribosome biogenesis protein YTM1, putative		0.000297088	0.000264601		0.000491894	0.00104987		-1.3624	-1.83787		0.30662
Pf3D7_06_v3	PF3D7_0630600	conserved protein, unknown function		0.000810793	0.00132792		0.000966559	0.00315177		-0.7417	-1.86669		0.02997
Pf3D7_06_v3	PF3D7_0630700	bifunctional methylenetetrahydrofolate dehydrogenase/cyclohydrolase, putative		0.00202737	0.001614		0.00149189	0.00268668		1.62911	-1.21281		0.42887
Pf3D7_06_v3	PF3D7_0630800	TPH domain-containing protein, putative		0.00488923	0.00469913		0.00444161	0.00542803		0.50613	-0.43931		0.27045
Pf3D7_06_v3	PF3D7_0630900	ATP-dependent RNA helicase HAS1		0.00172087	0.00180679		0.00170957	0.00192576		0.03044	-0.17944		0.05165
Pf3D7_06_v3	PF3D7_0631000	tetratricopeptide repeat protein, putative		0.00103721	0.0017358		0.00171733	0.00274903		-1.60974	-0.99036		0.06037
Pf3D7_06_v3	PF3D7_0631100	Plasmodium exported protein (PHISTb), unknown function		0.000149343	0.00144362		0.000247269	0.0026388		-1.08823	-1.3252		0.12703
Pf3D7_06_v3	PF3D7_0631200	erythrocyte membrane protein 1 (PfEMP1), pseudogene		0.00399137	0.0211352		0.0040485	0.0186796		-0.06869	0.44141		0.00471
Pf3D7_06_v3	PF3D7_0631300	exported protein family 1		0	0		0	0		0	0		0.3175
Pf3D7_06_v3	PF3D7_0631400	Pfmc-2TM Maurer's cleft two transmembrane protein		0.000915364	0.00483536		0.000932667	0.0104508		-0.06382	-1.70118		0.28578
Pf3D7_06_v3	PF3D7_0631500	exported protein family 3		0	0		0	0		0	0		0.02048
Pf3D7_06_v3	PF3D7_0631600	exported protein family 4		0	0		0	0		0	0		0.02538
Pf3D7_06_v3	PF3D7_0631700	rifin, pseudogene		0	0		0	0		0	0		0.37336
Pf3D7_06_v3	PF3D7_0631800	rifin		0.0103934	0.00766898		0.0157423	0.0159762		-1.73312	-1.72393		0.02203
Pf3D7_06_v3	PF3D7_0631900	stevor		0.0231572	0.0101288		0.0298814	0.0194021		-1.15878	-1.58693		0.0233
Pf3D7_06_v3	PF3D7_0632000	rifin		0.00996399	0.00498432		0.0121999	0.0118358		-0.93119	-1.90435		0.21887
Pf3D7_06_v3	PF3D7_0632100	rifin		0.0153832	0.012773		0.0150366	0.0163742		0.11745	-0.72996		0.21623
Pf3D7_06_v3	PF3D7_0632200	rifin		0.0239389	0.00728081		0.0317089	0.00945049		-1.26673	-0.74579		0.06393
Pf3D7_06_v3	PF3D7_0632300	rifin		0.00776874	0.0103217		0.0119654	0.0178769		-1.77708	-1.40814		0.1585
Pf3D7_06_v3	PF3D7_0632400	rifin		0.0121056	0.00584715		0.0186263	0.00921855		-1.79715	-1.19009		0.03139
Pf3D7_06_v3	PF3D7_0632500	erythrocyte membrane protein 1, PfEMP1		0.0199767	0.00555413		0.0257591	0.00838208		-1.17233	-1.15391		0.05094
Pf3D7_06_v3	PF3D7_0632600	rifin, pseudogene		0.0105067	0.00834701		0.0132396	0.0179076		-1.0481	-1.77727		0.09904
Pf3D7_06_v3	PF3D7_0632700	rifin		0.00759804	0.00721593		0.0105511	0.0127035		-1.41698	-1.42679		0.20096
Pf3D7_06_v3	PF3D7_0632800	erythrocyte membrane protein 1, PfEMP1		0.012147	0.00368747		0.0172926	0.00819907		-1.55078	-1.87357		0.15426
Pf3D7_07_v3	PF3D7_0700100	erythrocyte membrane protein 1, PfEMP1		0.011424	0.00405391		0.0155673	0.00754907		-1.38651	-1.57475		0.23617
Pf3D7_07_v3	PF3D7_0700200	rifin		0.0235116	0.00873809		0.0285685	0.0112234		-0.91274	-0.72234		0.0422
Pf3D7_07_v3	PF3D7_0700300	rifin		0.00182299	0.00338838		0.00211284	0.00885804		-0.61197	-1.99187		0.00346
Pf3D7_07_v3	PF3D7_0700400	stevor		0.0233831	0.0161591		0.0278241	0.0224652		-0.82075	-0.93608		0.02263
Pf3D7_07_v3	PF3D7_0700500	rifin		0.008536	0.00374947		0.0116856	0.00876307		-1.36222	-1.83905		0.37036
Pf3D7_07_v3	PF3D7_0700600	Plasmodium exported protein, unknown function, pseudogene		0.0138889	0.0109626		0.0178535	0.0215379		-1.12968	-1.63196		0.42063
Pf3D7_07_v3	PF3D7_0700700	stevor, pseudogene		0.00837574	0.00502652		0.0133412	0.0118021		-1.88275	-1.86658		0.32376
Pf3D7_07_v3	PF3D7_0700800	Pfmc-2TM Maurer's cleft two transmembrane protein		0.00192997	0.00618035		0.00319548	0.0153456		-1.76663	-1.94187		0.05123
Pf3D7_07_v3	PF3D7_0700900	exported protein family 1, pseudogene		0.0135591	0.0208571		0.0153744	0.0221869		-0.59991	-0.20009		0.34512
Pf3D7_07_v3	PF3D7_0701000	erythrocyte membrane protein 1 (PfEMP1), pseudogene		0.000143369	0.00221013		0.000237379	0.00544647		-1.08823	-1.88469		0.12124
Pf3D7_07_v3	PF3D7_0701100	rifin		0.00574241	0.00536458		0.00845138	0.0122402		-1.60307	-1.84365		0.01031
Pf3D7_07_v3	PF3D7_0701200	rifin, pseudogene		0.00867258	0.00435226		0.0118253	0.0104563		-1.34494	-1.88915		0.39436
Pf3D7_07_v3	PF3D7_0701300	rifin, pseudogene		0	0		0	0		0	0		0.06319
Pf3D7_07_v3	PF3D7_0701400	exported protein family 4, pseudogene		0	9.52623e-05		0	0.00069129		0	-1.73486		0.03149
Pf3D7_07_v3	PF3D7_0701500	exported protein family 3		0	0.00108304		0	0.00126826		0	-0.31537		0.05049
Pf3D7_07_v3	PF3D7_0701600	Pfmc-2TM Maurer's cleft two transmembrane protein		0.00719277	0.0148817		0.00907366	0.0164614		-1.0194	-0.31327		0.36209
Pf3D7_07_v3	PF3D7_0701700	exported protein family 1		0.000262054	0.00295065		0.000433888	0.00648247		-1.08823	-1.66161		0.25893
Pf3D7_07_v3	PF3D7_0701800	rifin		0.0183719	0.0130092		0.020387	0.0193391		-0.50652	-1.09057		0.12065
Pf3D7_07_v3	PF3D7_0701900	Plasmodium exported protein, unknown function		0.0134112	0.0113139		0.0128953	0.010932		0.20675	0.11769		0.38739
Pf3D7_07_v3	PF3D7_0702000	Plasmodium exported protein (hyp12), unknown function		0.00405423	0.00700331		0.00587357	0.00582039		-1.48677	0.61474		0.05869
Pf3D7_07_v3	PF3D7_0702100	Plasmodium exported protein (PHISTb), unknown function, pseudogene		0.00111061	0.0022578		0.00133734	0.00561952		-0.76953	-1.94501		0.12306
Pf3D7_07_v3	PF3D7_0702200	lysophospholipase, putative		0	0.000220703		0	0.00169513		0	-2.29661		0.37314
Pf3D7_07_v3	PF3D7_0702300	sporozoite threonine and asparagine-rich protein		0.00180577	0.000806942		0.00205551	0.0022933		-0.57103	-1.93179		0.11696
Pf3D7_07_v3	PF3D7_0702400	small exported membrane protein 1		0.00037601	0.000892912		0.000622567	0.00166097		-1.08823	-0.99855		0.23581
Pf3D7_07_v3	PF3D7_0702500	Plasmodium exported protein, unknown function		0.000645995	0.000142826		0.00106958	0.000570716		-1.51297	-1.36603		0.1882
Pf3D7_07_v3	PF3D7_0702600	chitinase precursor fragment, truncated		0	0.000571342		0	0.00298595		0	-1.62713		0.01895
Pf3D7_07_v3	PF3D7_0702700	tRNA Alanine		0	0		0	0		0	0		0.43213
Pf3D7_07_v3	PF3D7_0702800	tRNA Tyrosine		0	0		0	0		0	0		-0.00835
Pf3D7_07_v3	PF3D7_0702900	centrin, putative		0	0.00301229		0	0.00390699		0	-0.64785		0.52355
Pf3D7_07_v3	PF3D7_0703000	conserved Plasmodium protein, unknown function		0.000703108	0.000962909		0.00106436	0.004082		-1.64543	-2.54808		0.00858
Pf3D7_07_v3	PF3D7_0703100	cytosolic iron-sulfur assembly component 2, putative		0	0.000315583		0	0.00181113		0	-1.78316		0.09287
Pf3D7_07_v3	PF3D7_0703200	conserved Plasmodium protein, unknown function		0.00152652	0.00218341		0.00159211	0.00539451		-0.20261	-1.99093		0.18632
Pf3D7_07_v3	PF3D7_0703300	conserved Plasmodium protein, unknown function		0.00050505	0.000444664		0.00083622	0.00401577		-1.08823	-2.24727		0.031
Pf3D7_07_v3	PF3D7_0703400	conserved Plasmodium protein, unknown function		0.000970304	0.000876195		0.00149446	0.00390739		-1.63274	-2.48379		-0.0098
Pf3D7_07_v3	PF3D7_0703500	erythrocyte membrane-associated antigen		0.000587847	0.00098029		0.000799979	0.00256115		-1.27954	-2.04058		0.19906
Pf3D7_07_v3	PF3D7_0703600	conserved protein, unknown function		0.0010054	0.00457316		0.00152197	0.00588776		-1.54052	-0.72255		0.16423
Pf3D7_07_v3	PF3D7_0703700	conserved protein, unknown function		0.00103842	0.00133575		0.000982475	0.00550448		0.1959	-2.23073		0.08572
Pf3D7_07_v3	PF3D7_0703800	conserved Plasmodium protein, unknown function		0.00110202	0.00307919		0.00115849	0.00525433		-0.22694	-1.36539		0.00739
Pf3D7_07_v3	PF3D7_0703900	conserved Plasmodium membrane protein, unknown function		0.00172496	0.00205241		0.00180085	0.00412892		-0.21604	-1.70867		0.35542
Pf3D7_07_v3	PF3D7_0704000	conserved Plasmodium membrane protein, unknown function		0.000640198	0.000899023		0.000975562	0.00330347		-1.71361	-2.45067		0.26248
Pf3D7_07_v3	PF3D7_0704100	conserved Plasmodium membrane protein, unknown function		0.00065029	0.00190518		0.000861356	0.0043387		-1.21925	-1.90133		0.22863
Pf3D7_07_v3	PF3D7_0704200	tRNA m5C-methyltransferase, putative		0.000713643	0.000721411		0.000719229	0.00312499		-0.03464	-2.4865		0.0422
Pf3D7_07_v3	PF3D7_0704300	conserved Plasmodium membrane protein, unknown function		0.0013694	0.00181369		0.00152259	0.00402685		-0.49856	-1.83225		0.5127
Pf3D7_07_v3	PF3D7_0704400	phosphoinositide-binding protein, putative		0.00175902	0.00072999		0.00169892	0.00317282		0.16979	-2.46511		0.03886
Pf3D7_07_v3	PF3D7_0704500	serine/threonine protein kinase, putative		0.000565833	0.000638517		0.000688304	0.00318301		-0.81891	-2.62684		0.03485
Pf3D7_07_v3	PF3D7_0704600	E3 ubiquitin-protein ligase		0.00143487	0.00186745		0.00146633	0.00403245		-0.10949	-1.82345		0.04296
Pf3D7_07_v3	PF3D7_0704700	phosphopantetheine adenylyltransferase, putative		0.000913697	0.000716615		0.00128361	0.00298428		-1.38323	-2.46617		0.10323
Pf3D7_07_v3	PF3D7_0704800	protein phosphatase PPM12, putative		0.0016982	0.000664576		0.00179574	0.00287454		-0.26628	-2.48539		0.06009
Pf3D7_07_v3	PF3D7_0704900	peptide chain release factor 2		0	0.000342739		0	0.00193165		0	-2.17189		0.00279
Pf3D7_07_v3	PF3D7_0705000	mRNA cap guanine-N7 methyltransferase, putative		0.000342495	0.000804487		0.000567075	0.00221895		-1.72782	-2.02534		-0.00377
Pf3D7_07_v3	PF3D7_0705100	conserved Plasmodium protein, unknown function		0.001104	0.00138169		0.00099141	0.00343852		0.51546	-1.92277		0.1414
Pf3D7_07_v3	PF3D7_0705200	conserved Plasmodium protein, unknown function		0.00146199	0.00161384		0.0015204	0.00315967		-0.18836	-1.60374		0.10054
Pf3D7_07_v3	PF3D7_0705300	origin recognition complex subunit 2		0.000560714	0.000752648		0.000742707	0.00174371		-1.03796	-1.68444		0.50778
Pf3D7_07_v3	PF3D7_0705400	DNA replication licensing factor MCM7		9.01509e-05	0.000211271		0.000149265	0.0017522		-1.08823	-2.60632		0.13352
Pf3D7_07_v3	PF3D7_0705500	inositol-phosphate phosphatase, putative		0.000383848	0.00145987		0.000550804	0.0031651		-1.44616	-1.80679		0.15596
Pf3D7_07_v3	PF3D7_0705600	RNA helicase, putative		0.000376038	0.000383506		0.000541402	0.00219553		-1.29379	-2.59189		0.34839
Pf3D7_07_v3	PF3D7_0705700	40S ribosomal protein S29, putative		0.000320205	0.00288356		0.000530169	0.00396047		-1.08823	-0.75196		0.6123
Pf3D7_07_v3	PF3D7_0705800	cysteine-rich secretory protein, putative		0	0.00257686		0	0.00342353		0	-0.74805		0.46185
Pf3D7_07_v3	PF3D7_0705900	ATP synthase subunit C, putative		0.000198413	0.00160548		0.000328515	0.00280466		-1.08823	-1.2096		0.14249
Pf3D7_07_v3	PF3D7_0706000	importin-7, putative		0.000225897	0.000239733		0.000299217	0.000798291		-0.93613	-1.95831		0.23437
Pf3D7_07_v3	PF3D7_0706100	conserved Plasmodium protein, unknown function		0.000700322	0.00122724		0.000927628	0.00300518		-1.17616	-1.95134		0.20777
Pf3D7_07_v3	PF3D7_0706200	conserved protein, unknown function		0	0.00114994		0	0.00356957		0	-1.66558		0.01326
Pf3D7_07_v3	PF3D7_0706300	conserved Plasmodium protein, unknown function		0	0.0010717		0	0.00460467		0	-2.02585		0.30237
Pf3D7_07_v3	PF3D7_0706400	60S ribosomal protein L37		0	7.81978e-05		0	0.000706209		0	-1.03715		0.22929
Pf3D7_07_v3	PF3D7_0706500	conserved Plasmodium protein, unknown function		0.000499132	0.00259911		0.000574901	0.00402622		-0.5982	-1.17848		0.02955
Pf3D7_07_v3	PF3D7_0706600	conserved Plasmodium protein, unknown function		0.000218615	0.000498817		0.000361965	0.00366965		-1.3624	-2.71357		0.06187
Pf3D7_07_v3	PF3D7_0706700	DNA mismatch repair protein MSH2, putative		0.000423926	0.00049501		0.000701902	0.00307111		-1.67754	-2.6507		0.30752
Pf3D7_07_v3	PF3D7_0706800	tRNA Threonine		0	0		0	0		0	0		0.51089
Pf3D7_07_v3	PF3D7_0706900	tRNA Histidine		0	0		0	0		0	0		0.15121
Pf3D7_07_v3	PF3D7_0707000	tRNA Lysine		0	0		0	0		0	0		0
Pf3D7_07_v3	PF3D7_0707100	tRNA Lysine		0	0		0	0		0	0		-0.01733
Pf3D7_07_v3	PF3D7_0707200	conserved Plasmodium protein, unknown function		0.00124346	0.00120313		0.00149732	0.00356454		-0.84515	-2.20975		0.05417
Pf3D7_07_v3	PF3D7_0707300	rhoptry-associated membrane antigen		0.00342228	0.00137785		0.00368167	0.00349925		-0.35426	-1.95987		0.00924
Pf3D7_07_v3	PF3D7_0707400	AAA family ATPase, putative		0.000223227	0.000445627		0.0003696	0.00197214		-1.3624	-2.26476		0.30134
Pf3D7_07_v3	PF3D7_0707420	nucleolar RNA snoR36		0	6.26484e-05		0	0.000565781		0	-1.03715		-0.01848
Pf3D7_07_v3	PF3D7_0707500	conserved Plasmodium protein, unknown function		0.000971211	0.000870301		0.00137833	0.00310527		-1.44327	-2.36226		0.53794
Pf3D7_07_v3	PF3D7_0707600	mediator of RNA polymerase II transcription subunit 10, putative		0	0.000175751		0	0.0010699		0	-1.68161		0.45454
Pf3D7_07_v3	PF3D7_0707700	E3 ubiquitin-protein ligase, putative		0.000442904	0.00146945		0.000637672	0.00326644		-1.29379	-1.75891		0.24904
Pf3D7_07_v3	PF3D7_0707800	RAP protein, putative		0.000294412	0.000629258		0.000487463	0.00244498		-1.67754	-2.37087		0.03755
Pf3D7_07_v3	PF3D7_0707900	ribosomal protein S8e, putative		0.000570531	0.000325678		0.000944639	0.00176416		-1.3624	-1.93674		0.17516
Pf3D7_07_v3	PF3D7_0708000	cytoskeleton associated protein, putative		0.000374742	0.000750514		0.000620467	0.00244994		-1.67754	-2.17345		0.27236
Pf3D7_07_v3	PF3D7_0708100	DNA-directed RNA polymerases I, II, and III subunit RPABC5, putative		0	0		0	0		0	0		0.26955
Pf3D7_07_v3	PF3D7_0708200	conserved Plasmodium protein, unknown function		0.00185185	0.00254438		0.00186889	0.00430048		-0.04419	-1.33403		0.02666
Pf3D7_07_v3	PF3D7_0708300	EKC/KEOPS complex subunit BUD32		0.00148264	0.00437899		0.00144402	0.00477717		0.11329	-0.25691		0.01862
Pf3D7_07_v3	PF3D7_0708400	heat shock protein 90		0.00174645	0.00127675		0.00182629	0.00253366		-0.21095	-1.56132		0.25395
Pf3D7_07_v3	PF3D7_0708500	heat shock protein 86 family protein		0.000892785	0.00107588		0.0014782	0.00430226		-1.86128	-2.43162		0.31013
Pf3D7_07_v3	PF3D7_0708600	inner membrane complex protein 1d, putative		0	0.000442432		0	0.00110048		0	-1.29127		0.5436
Pf3D7_07_v3	PF3D7_0708700	Cg8 protein		0.000728863	0.00119202		0.000536351	0.00343428		0.98627	-1.75434		0.04414
Pf3D7_07_v3	PF3D7_0708800	heat shock protein 110		0.000339141	0.000429203		0.000561522	0.0014232		-1.60974	-2.02869		0.14441
Pf3D7_07_v3	PF3D7_0708900	protein SCO1, putative		0.000233182	0.000379269		0.000386083	0.00206009		-1.08823	-2.11117		0.01221
Pf3D7_07_v3	PF3D7_0709000	chloroquine resistance transporter		0.00102316	0.00465395		0.00118881	0.00532841		-0.64868	-0.41728		0.00958
Pf3D7_07_v3	PF3D7_0709050	small nucleolar RNA		0.00238853	0.00142422		0.00175766	0.00375146		1.37122	-1.66688		0.03786
Pf3D7_07_v3	PF3D7_0709100	Cg1 protein		0.0034852	0.00244159		0.00373241	0.00340662		-0.33504	-0.92259		0.04272
Pf3D7_07_v3	PF3D7_0709200	glutaredoxin-like protein		0.00183374	0.00156302		0.0017992	0.00264009		0.07803	-1.07719		0.02969
Pf3D7_07_v3	PF3D7_0709300	Cg2 protein		0.00305966	0.00273805		0.00296542	0.00424347		0.163	-1.19629		0.12696
Pf3D7_07_v3	PF3D7_0709400	Cg7 protein		0.00111167	0.00105738		0.00128842	0.00309369		-0.65849	-2.14006		0.05136
Pf3D7_07_v3	PF3D7_0709500	conserved Plasmodium protein, unknown function		0.000713393	0.00266193		0.00118118	0.00441183		-1.3624	-1.09688		0.56144
Pf3D7_07_v3	PF3D7_0709600	ribonucleases P/MRP protein subunit POP1, putative		0.00205076	0.002946		0.00245228	0.00442879		-0.8162	-1.10586		0.4511
Pf3D7_07_v3	PF3D7_0709700	prodrug activation and resistance esterase		0.00160739	0.00144739		0.00133069	0.0017751		0.84519	-0.47771		0.03805
Pf3D7_07_v3	PF3D7_0709800	conserved protein, unknown function		0	0.00167224		0	0.00303597		0	-0.81843		0.38067
Pf3D7_07_v3	PF3D7_0709900	conserved protein, unknown function		0.00116057	0.00112042		0.00130617	0.00305587		-0.55566	-2.11148		0.07621
Pf3D7_07_v3	PF3D7_0710000	conserved Plasmodium protein, unknown function		0.00242338	0.00297519		0.00207741	0.00364726		0.85316	-0.62309		0.23675
Pf3D7_07_v3	PF3D7_0710100	conserved protein, unknown function		0.00193377	0.001956		0.0018677	0.00242027		0.1578	-0.54795		0.28143
Pf3D7_07_v3	PF3D7_0710200	conserved Plasmodium protein, unknown function		0.0077111	0.00607652		0.00686827	0.00580076		0.63672	0.16137		0.00793
Pf3D7_07_v3	PF3D7_0710300	conserved protein, unknown function		0.00560897	0.00596356		0.004953	0.00604081		0.6357	-0.03954		0.02249
Pf3D7_07_v3	PF3D7_0710400	DNA repair protein RAD14, putative		0.00278538	0.00331247		0.00268322	0.0026845		0.17279	0.65471		0
Pf3D7_07_v3	PF3D7_0710500	conserved protein, unknown function		0.00293822	0.00313036		0.00256045	0.00341556		0.68683	-0.25142		0.42956
Pf3D7_07_v3	PF3D7_0710600	60S ribosomal protein L34		0.00207297	0.00207836		0.0027458	0.00263722		-1.03796	-0.53553		0.31757
Pf3D7_07_v3	PF3D7_0710700	conserved Plasmodium protein, unknown function		0.00293848	0.00207105		0.0030408	0.0051921		-0.14254	-1.70057		0.00302
Pf3D7_07_v3	PF3D7_0710800	protein transport protein USE1, putative		0.00162242	0.00147584		0.00195365	0.0043435		-0.73969	-1.98791		0.72926
Pf3D7_07_v3	PF3D7_0710900	50S ribosomal protein L1, mitochondrial, putative		0.00129738	0.00156684		0.00092061	0.00294735		1.5635	-1.34973		0.10175
Pf3D7_07_v3	PF3D7_0711000	AAA family ATPase, CDC48 subfamily		0.00108431	0.00104791		0.00089765	0.002182		0.95701	-1.64242		0.12002
Pf3D7_07_v3	PF3D7_0711100	conserved protein, unknown function		0.00155836	0.00139348		0.00154812	0.00275353		0.02527	-1.27807		-0.00834
Pf3D7_07_v3	PF3D7_0711200	conserved Plasmodium protein, unknown function		0.0026834	0.00293259		0.00269641	0.00392391		-0.02385	-0.81917		0.04996
Pf3D7_07_v3	PF3D7_0711300	conserved Plasmodium protein, unknown function		0.00108326	0.00148658		0.00102489	0.00328122		0.15647	-1.24579		0.05914
Pf3D7_07_v3	PF3D7_0711400	histone deacetylase complex subunit SAP18, putative		0.00165193	0.00135915		0.00168315	0.00323319		-0.08636	-1.81181		0.27166
Pf3D7_07_v3	PF3D7_0711500	regulator of chromosome condensation, putative		0.00411423	0.00397004		0.00391801	0.00323093		0.24759	0.71138		0.12253
Pf3D7_07_v3	PF3D7_0711600	Plasmodium RNA of unknown function RUF6		0.00493827	0.0162482		0.00817638	0.021814		-1.51297	-0.71412		0.03382
Pf3D7_07_v3	PF3D7_0711700	erythrocyte membrane protein 1, PfEMP1		0.013482	0.00453744		0.0183107	0.00819449		-1.37443	-1.51871		0.53377
Pf3D7_07_v3	PF3D7_0711800	Plasmodium RNA of unknown function RUF6		0	0.0176281		0	0.0205117		0	-0.38878		0.22049
Pf3D7_07_v3	PF3D7_0711900	rifin, pseudogene		0.00384513	0.0247193		0.00526879	0.0265517		-1.32031	-0.23252		0.11182
Pf3D7_07_v3	PF3D7_0712000	erythrocyte membrane protein 1, PfEMP1		0.0119195	0.00527336		0.016997	0.00899378		-1.55674	-1.40986		0.34184
Pf3D7_07_v3	PF3D7_0712100	Plasmodium RNA of unknown function RUF6		0.00165837	0.014781		0.0027458	0.0161163		-1.08823	-0.21878		0.28662
Pf3D7_07_v3	PF3D7_0712200	rifin, pseudogene		0.00857911	0.0153377		0.0125922	0.0214681		-1.61595	-0.95593		0.21882
Pf3D7_07_v3	PF3D7_0712300	erythrocyte membrane protein 1, PfEMP1		0.011295	0.00324898		0.0164301	0.00672986		-1.6284	-1.756		0.10111
Pf3D7_07_v3	PF3D7_0712400	erythrocyte membrane protein 1, PfEMP1		0.0215157	0.00604092		0.0291372	0.00927727		-1.36482	-1.18779		0.28303
Pf3D7_07_v3	PF3D7_0712500	rifin, pseudogene		0.0109428	0.0240357		0.0105628	0.0214487		0.18165	0.40425		-0.01254
Pf3D7_07_v3	PF3D7_0712600	erythrocyte membrane protein 1, PfEMP1		0.0114965	0.00566566		0.0164024	0.0082601		-1.55829	-1.06915		0.09819
Pf3D7_07_v3	PF3D7_0712700	Plasmodium RNA of unknown function RUF6		0.00290216	0.0202059		0.0027458	0.023442		0.15647	-0.39053		0.76448
Pf3D7_07_v3	PF3D7_0712800	erythrocyte membrane protein 1, PfEMP1		0.0148158	0.00346223		0.0201616	0.0071112		-1.3824	-1.74318		0.38858
Pf3D7_07_v3	PF3D7_0712900	erythrocyte membrane protein 1, PfEMP1		0.0119032	0.00439522		0.0165912	0.00734203		-1.47209	-1.36376		0.23566
Pf3D7_07_v3	PF3D7_0713000	rifin		0.0248656	0.0154933		0.0222542	0.0148828		0.60326	0.13583		0.22046
Pf3D7_07_v3	PF3D7_0713100	Pfmc-2TM Maurer's cleft two transmembrane protein		0.0166596	0.0178261		0.0168307	0.0219526		-0.05132	-0.62087		0
Pf3D7_07_v3	PF3D7_0713200	exported protein family 1		0.00552258	0.0103719		0.00709671	0.02039		-1.05826	-1.60624		0.03869
Pf3D7_07_v3	PF3D7_0713300	erythrocyte membrane protein 1 (PfEMP1), pseudogene		0.0141497	0.0129436		0.0159189	0.012661		-0.56742	0.07338		0.0422
Pf3D7_07_v3	PF3D7_0713400	GPCR-like receptor SR25		0.00134339	0.00242283		0.00143501	0.00306281		-0.27046	-0.61137		0.0646
Pf3D7_07_v3	PF3D7_0713500	conserved Plasmodium protein, unknown function		0.00316186	0.00411579		0.00334021	0.00370168		-0.26617	0.36046		0.0188
Pf3D7_07_v3	PF3D7_0713600	mitochondrial ribosomal protein S5 precursor, putative		0.00363554	0.0035368		0.00326052	0.00314497		0.57335	0.39776		0.24112
Pf3D7_07_v3	PF3D7_0713700	conserved Plasmodium protein, unknown function		0.000512904	0.0022076		0.000715135	0.00429285		-1.14944	-1.54592		0.02144
Pf3D7_07_v3	PF3D7_0713800	negative elongation factor A, putative		0.00066353	0.000210359		0.000798995	0.001279		-0.58325	-1.90311		0.06165
Pf3D7_07_v3	PF3D7_0713900	conserved Plasmodium protein, unknown function		0.00219442	0.00276074		0.00219889	0.00417989		-0.01044	-1.15028		0.00335
Pf3D7_07_v3	PF3D7_0714000	histone H2B variant		0	0.000644555		0	0.005821		0	-2.34802		-0.00695
Pf3D7_07_v3	PF3D7_0714100	MAATS1 domain-containing protein, putative		0.000108507	0.000506478		0.000179657	0.0023007		-1.08823	-2.33668		0.18463
Pf3D7_07_v3	PF3D7_0714200	conserved Plasmodium protein, unknown function		0.000543996	0.000586965		0.000900702	0.00283556		-1.84361	-2.5688		0.35323
Pf3D7_07_v3	PF3D7_0714300	palmitoyltransferase DHHC4, putative		0.000185262	0.000889993		0.000306742	0.00306888		-1.60974	-2.32886		0.03582
Pf3D7_07_v3	PF3D7_0714400	calmodulin, putative		0.000593648	0.0011132		0.000982913	0.00297199		-1.51297	-1.78657		0.2552
Pf3D7_07_v3	PF3D7_0714500	transcription elongation factor s-II, putative		0.000183503	0.000541303		0.000303829	0.00226967		-1.08823	-2.1059		0.00282
Pf3D7_07_v3	PF3D7_0714600	conserved protein, unknown function		0.000128675	0.00176824		0.00021305	0.00386514		-1.08823	-1.68706		-0.00211
Pf3D7_07_v3	PF3D7_0714700	tRNA Asparagine		0	0		0	0		0	0		0.1909
Pf3D7_07_v3	PF3D7_0714800	tRNA Leucine		0	0		0	0		0	0		0.0422
Pf3D7_07_v3	PF3D7_0714900	tRNA Serine		0	0		0	0		0	0		0.1321
Pf3D7_07_v3	PF3D7_0715000	4-nitrophenylphosphatase		0.000459136	0.00108488		0.0007602	0.00324506		-1.3624	-1.88323		0.03866
Pf3D7_07_v3	PF3D7_0715100	C-Myc-binding protein, putative		0.00042735	0.00648315		0.000707571	0.00566326		-1.08823	0.40519		-0.01919
Pf3D7_07_v3	PF3D7_0715200	conserved Plasmodium protein, unknown function		0.0010574	0.00142602		0.00100043	0.00376638		0.27825	-2.07832		0.39796
Pf3D7_07_v3	PF3D7_0715300	calcium/calmodulin-dependent protein kinase, putative		0.000903552	0.000797711		0.00102585	0.00273689		-0.52011	-2.17663		0.37791
Pf3D7_07_v3	PF3D7_0715400	secreted ookinete protein, putative		0.000232207	0.000725911		0.000384469	0.00184633		-1.08823	-1.53353		0.16156
Pf3D7_07_v3	PF3D7_0715500	ATP synthase subunit epsilon, mitochondrial, putative		0	0.000168247		0	0.00114587		0	-1.55448		0.23376
Pf3D7_07_v3	PF3D7_0715600	GTP-binding translation elongation factor tu family protein, putative		0.000171771	0.000237098		0.000162516	0.000607016		0.15647	-1.44747		0.76989
Pf3D7_07_v3	PF3D7_0715700	conserved protein, unknown function		0	0.000517045		0	0.00164061		0	-1.24779		0.22167
Pf3D7_07_v3	PF3D7_0715800	drug/metabolite transporter DMT1, putative		0.000298228	0.00072785		0.00028216	0.00271003		0.15647	-2.10769		0.07803
Pf3D7_07_v3	PF3D7_0715900	cation diffusion facilitator family protein, putative		0.000964737	0.000722826		0.000881286	0.00199853		0.38489	-1.82337		0.04557
Pf3D7_07_v3	PF3D7_0716000	RNA-binding protein, putative		0.00197414	0.00123881		0.00239698	0.00284868		-0.87212	-1.8094		0.01093
Pf3D7_07_v3	PF3D7_0716100	protein SDA1, putative		0.000744434	0.000767818		0.000802605	0.00226366		-0.32331	-2.07051		0.45174
Pf3D7_07_v3	PF3D7_0716200	PDCD2 domain-containing protein, putative		0.000800641	0.00293278		0.000883756	0.00400826		-0.41031	-0.86139		0.23727
Pf3D7_07_v3	PF3D7_0716300	conserved protein, unknown function		0.0011526	0.00206109		0.00130861	0.00221114		-0.52011	-0.19711		0.06258
Pf3D7_07_v3	PF3D7_0716400	transcription initiation factor IIA subunit 1, putative		0.000457561	0.00145073		0.000757592	0.00565937		-1.51297	-2.35445		0.03852
Pf3D7_07_v3	PF3D7_0716500	conserved Plasmodium protein, unknown function		0.000759766	0.00444061		0.00098182	0.00451852		-1.02653	-0.05633		0.00679
Pf3D7_07_v3	PF3D7_0716600	cysteine desulfurase		0.000577801	0.00201089		0.000956674	0.00234816		-1.67754	-0.4281		0.12114
Pf3D7_07_v3	PF3D7_0716700	conserved Plasmodium protein, unknown function		0.00088388	0.00248013		0.000975636	0.00396948		-0.42687	-1.21772		0.0943
Pf3D7_07_v3	PF3D7_0716800	eukaryotic translation initiation factor 3 subunit I, putative		0.000740222	0.0032629		0.000516041	0.00357958		1.49448	-0.2676		0.35133
Pf3D7_07_v3	PF3D7_0716900	drug/metabolite transporter DMT2		0.000975665	0.00106662		0.0011403	0.00162253		-0.55157	-0.84187		0.02478
Pf3D7_07_v3	PF3D7_0717000	conserved Plasmodium membrane protein, unknown function		0.00242831	0.0032042		0.0020977	0.0036564		0.7605	-0.39598		0.06705
Pf3D7_07_v3	PF3D7_0717100	conserved Plasmodium protein, unknown function		0.000864753	0.000773691		0.0012727	0.00264847		-1.49216	-2.22787		0.40505
Pf3D7_07_v3	PF3D7_0717200	conserved Plasmodium protein, unknown function		0.00105676	0.00112386		0.000999829	0.00200061		0.23146	-1.22655		0.0904
Pf3D7_07_v3	PF3D7_0717300	transcription initiation factor IIE subunit alpha, putative		0.00143034	0.00183565		0.00236823	0.0020678		-1.86128	-0.32352		0.01032
Pf3D7_07_v3	PF3D7_0717400	queuine tRNA-ribosyltransferase, putative		0.00470559	0.00182744		0.00456862	0.00330838		0.14994	-1.40577		0.12679
Pf3D7_07_v3	PF3D7_0717500	calcium-dependent protein kinase 4		0	0.00139417		0	0.00426576		0	-2.13128		0.02478
Pf3D7_07_v3	PF3D7_0717600	conserved Plasmodium protein, unknown function		0.000160372	0.000538928		0.000265531	0.00165298		-1.51297	-2.1014		0.05616
Pf3D7_07_v3	PF3D7_0717700	serine--tRNA ligase, putative		0.000137259	0.000134275		0.000227262	0.00121264		-1.08823	-2.30103		0.1582
Pf3D7_07_v3	PF3D7_0717800	conserved Plasmodium protein, unknown function		0.000314557	0.00127046		0.000400628	0.00329206		-0.91004	-2.01671		0.52574
Pf3D7_07_v3	PF3D7_0717900	thioredoxin-like protein		0.0011529	0.00249106		0.00111351	0.00246151		0.1578	0.03676		0.09978
Pf3D7_07_v3	PF3D7_0718000	dynein heavy chain, putative		0.000373296	0.0014843		0.000415193	0.0025578		-0.49888	-1.42431		0.03917
Pf3D7_07_v3	PF3D7_0718100	exported serine/threonine protein kinase		0.000290442	0.000556058		0.00044734	0.00188569		-1.63274	-2.31835		0.21502
Pf3D7_07_v3	PF3D7_0718300	cysteine repeat modular protein 2		0.000353305	0.000604653		0.00039734	0.00120142		-0.51006	-1.59463		0.35184
Pf3D7_07_v3	PF3D7_0718400	mitochondrial ribosomal protein S8 precursor, putative		0	0.000938177		0	0.00102076		0	-0.14741		0.41564
Pf3D7_07_v3	PF3D7_0718500	prefoldin subunit 3, putative		0.000308856	0.00067567		0.000511379	0.00163719		-1.3624	-1.57806		0.03319
Pf3D7_07_v3	PF3D7_0718600	conserved Plasmodium protein, unknown function		0.000522232	0.00136042		0.000658795	0.00219703		-0.94086	-1.22086		0.23902
Pf3D7_07_v3	PF3D7_0718700	conserved Plasmodium membrane protein, unknown function		0.000161851	0.000219578		0.00026798	0.0015729		-1.08823	-2.27178		0.04135
Pf3D7_07_v3	PF3D7_0718800	conserved protein, unknown function		0.000430057	0.00270094		0.000517856	0.00248689		-0.58325	0.24802		0.32596
Pf3D7_07_v3	PF3D7_0718900	conserved Plasmodium protein, unknown function		0.00165929	0.00381909		0.00122103	0.0026061		1.37122	1.25063		-0.00525
Pf3D7_07_v3	PF3D7_0719000	conserved protein, unknown function		0	0.000465347		0	0.00212935		0	-1.68752		0.12088
Pf3D7_07_v3	PF3D7_0719100	ATP synthase F0 subunit a-like protein, putative		0.000859661	0.00246077		0.00142335	0.00227845		-1.60974	0.21501		0.0883
Pf3D7_07_v3	PF3D7_0719200	NIMA related kinase 4		0.000322623	0.00286545		0.000213668	0.00296428		1.40117	-0.10084		0.00741
Pf3D7_07_v3	PF3D7_0719300	actin-related protein, putative		0.000645578	0.000289091		0.000831362	0.0015843		-0.99686	-2.46156		0.40173
Pf3D7_07_v3	PF3D7_0719400	conserved Plasmodium protein, unknown function		0.00101593	0.00186717		0.0011332	0.00275877		-0.50169	-1.05874		0.12573
Pf3D7_07_v3	PF3D7_0719500	LEM3/CDC50 family protein, putative		0.00041625	0.00206602		0.000551354	0.00333421		-0.93613	-1.1828		0.11183
Pf3D7_07_v3	PF3D7_0719600	60S ribosomal protein L11a, putative		0.0017037	0.000794395		0.00245291	0.00471183		-1.29379	-2.3958		-0.00194
Pf3D7_07_v3	PF3D7_0719700	40S ribosomal protein S10, putative		0.000245821	0.000287515		0.00040701	0.00217175		-1.08823	-2.24499		0.30582
Pf3D7_07_v3	PF3D7_0719800	conserved protein, unknown function		0	0.000527633		0	0.00173102		0	-1.86796		0.03514
Pf3D7_07_v3	PF3D7_0719900	conserved Plasmodium membrane protein, unknown function		0.00105068	0.000972749		0.00122586	0.0031166		-0.72013	-2.31512		0.13881
Pf3D7_07_v3	PF3D7_0720000	exosome complex component CSL4, putative		0	0.000276843		0	0.00222782		0	-2.15181		0.3967
Pf3D7_07_v3	PF3D7_0720100	pre-rRNA-processing protein ESF2, putative		0.000579458	0.000433244		0.000959419	0.00127983		-1.3624	-1.42843		0.38435
Pf3D7_07_v3	PF3D7_0720200	conserved protein, unknown function		0	0.00133041		0	0.00239422		0	-1.01205		0.24735
Pf3D7_07_v3	PF3D7_0720300	conserved Plasmodium protein, unknown function		0.00139587	0.00114464		0.000924465	0.00394626		1.40117	-1.74444		0.16107
Pf3D7_07_v3	PF3D7_0720400	apoptosis-inducing factor, putative		0.00162443	0.00250173		0.00125515	0.00210486		1.31245	0.55879		0.00106
Pf3D7_07_v3	PF3D7_0720500	conserved Plasmodium protein, unknown function		0	0.00212972		0	0.0034413		0	-1.11515		0.011
Pf3D7_07_v3	PF3D7_0720600	conserved protein, unknown function		0.000640205	0.00215782		0.000706665	0.00377067		-0.35929	-1.31401		0.86456
Pf3D7_07_v3	PF3D7_0720700	phosphoinositide-binding protein, putative		0.000723851	0.00150958		0.00104868	0.00263794		-1.52748	-1.4192		0.18327
Pf3D7_07_v3	PF3D7_0720800	Ham1-like protein, putative		0.000440917	0.00216278		0.000530934	0.00354124		-0.58325	-1.17206		0.1501
Pf3D7_07_v3	PF3D7_0720900	tetratricopeptide repeat protein, putative		0.000673128	0.00266447		0.000891608	0.003806		-0.93613	-0.89868		0.07632
Pf3D7_07_v3	PF3D7_0721000	conserved Plasmodium membrane protein, unknown function		0.00117676	0.00190621		0.00132804	0.00395338		-0.57625	-1.75222		0.25895
Pf3D7_07_v3	PF3D7_0721100	conserved protein, unknown function		0	2.96172e-05		0	0.000267474		0	-1.03715		0.02681
Pf3D7_07_v3	PF3D7_0721200	conserved Plasmodium protein, unknown function		0.000505404	0.00122739		0.000643697	0.00267905		-0.91004	-1.70537		0.15632
Pf3D7_07_v3	PF3D7_0721300	ATP-dependent RNA helicase DBP7, putative		0.00129678	0.00087033		0.00109059	0.00290962		0.85812	-2.21043		0.03334
Pf3D7_07_v3	PF3D7_0721400	rhoptry protein, putative		0.000499002	0.00314743		0.000826206	0.00279207		-1.51297	0.3697		0.0422
Pf3D7_07_v3	PF3D7_0721500	conserved Plasmodium membrane protein, unknown function		0.000451285	0.00216831		0.000629221	0.00243414		-1.14944	-0.33432		0.25497
Pf3D7_07_v3	PF3D7_0721600	40S ribosomal protein S5, putative		0.00189125	0.00471209		0.00156569	0.00529107		0.79438	-0.31784		0.30225
Pf3D7_07_v3	PF3D7_0721700	secreted ookinete protein, putative		0.000158391	0.000168058		0.00026225	0.000979532		-1.08823	-1.96771		0.22679
Pf3D7_07_v3	PF3D7_0721800	conserved Plasmodium protein, unknown function		0	0.00363146		0	0.00350583		0	0.09462		0.0252
Pf3D7_07_v3	PF3D7_0721900	V-type ATPase V0 subunit e, putative		0	0.00100245		0	0.00146786		0	-0.63798		0.22242
Pf3D7_07_v3	PF3D7_0722000	conserved Plasmodium protein, unknown function		0	0.000235326		0	0.0018647		0	-2.07547		0.11917
Pf3D7_07_v3	PF3D7_0722100	protein pelota homolog, putative		0.000412882	0.000320758		0.000303829	0.00210755		0.98627	-2.31314		0.08443
Pf3D7_07_v3	PF3D7_0722200	rhoptry-associated leucine zipper-like protein 1		0.000197618	0.000418936		0.000327201	0.00157131		-1.3624	-2.11334		0.01149
Pf3D7_07_v3	PF3D7_0722300	ubiquitin carboxyl-terminal hydrolase, putative		0.000606336	0.00116636		0.00100392	0.00241056		-1.84361	-1.64265		0.0337
Pf3D7_07_v3	PF3D7_0722400	Obg-like ATPase 1, putative		0.000320718	0.000124273		0.000236008	0.000755586		0.98627	-1.90311		0.47599
Pf3D7_07_v3	PF3D7_0722500	pre-mRNA-splicing factor CWC15, putative		0.000405145	0.00152721		0.000670806	0.0042952		-1.3624	-1.93092		0.01186
Pf3D7_07_v3	PF3D7_0722600	U3 small nucleolar RNA-associated protein 7, putative		0.000368732	0.000703462		0.000610515	0.00217175		-1.51297	-1.97816		0.07209
Pf3D7_07_v3	PF3D7_0722700	conserved protein, unknown function		0	0.00030206		0	0.000943877		0	-1.06232		0.30165
Pf3D7_07_v3	PF3D7_0722800	conserved protein, unknown function		0	0.000260596		0	0.00180634		0	-2.42089		0.04289
Pf3D7_07_v3	PF3D7_0722900	conserved protein, unknown function		0.000104921	0.00230184		0.000173719	0.00370777		-1.08823	-1.19587		0.17476
Pf3D7_07_v3	PF3D7_0723000	tRNAHis guanylyltransferase, putative		0.000247188	0.0014291		0.000409274	0.00174706		-1.08823	-0.4472		0.13226
Pf3D7_07_v3	PF3D7_0723100	protein CPH1, putative		0.000160449	0.000285807		0.000265658	0.00155927		-1.08823	-2.15641		-0.00646
Pf3D7_07_v3	PF3D7_0723200	conserved Plasmodium protein, unknown function		0.000137684	0.000908498		0.000227966	0.00158132		-1.08823	-1.16087		0.02899
Pf3D7_07_v3	PF3D7_0723300	conserved protein, unknown function		0.000336445	0.000867135		0.000557058	0.00393842		-1.60974	-2.50974		0.04449
Pf3D7_07_v3	PF3D7_0723400	conserved Plasmodium protein, unknown function		0.000585754	0.0006485		0.000775874	0.00220798		-1.12777	-2.25818		0.25582
Pf3D7_07_v3	PF3D7_0723500	dynactin subunit 5, putative		0.000653594	0.000548749		0.00108217	0.00202101		-1.3624	-1.7303		0.07408
Pf3D7_07_v3	PF3D7_0723600	proteasome assembly chaperone 4, putative		0.000289729	0.00112874		0.000479709	0.0038395		-1.08823	-1.97602		0.50521
Pf3D7_07_v3	PF3D7_0723700	metallo-hydrolase/oxidoreductase, putative		0.000896636	0.00187589		0.00106889	0.00411918		-0.7417	-1.77364		0.45527
Pf3D7_07_v3	PF3D7_0723800	conserved Plasmodium protein, unknown function		0.000904633	0.00147989		0.00115621	0.00308469		-1.07571	-1.73239		0.04809
Pf3D7_07_v3	PF3D7_0723900	RNA-binding protein, putative		0.00105755	0.00113823		0.00136441	0.00208703		-1.08525	-1.44193		0.08909
Pf3D7_07_v3	PF3D7_0724000	Rab GTPase activator and protein kinase, putative		0.000392044	0.000752858		0.000506626	0.00209505		-1.02653	-2.08113		0.00177
Pf3D7_07_v3	PF3D7_0724100	conserved Plasmodium protein, unknown function		0.000863101	0.00226		0.000816601	0.00410829		0.25402	-1.46639		0.09564
Pf3D7_07_v3	PF3D7_0724200	type 2A phosphatase-associated protein 42, putative		0.00034641	0.000632699		0.000573557	0.00290741		-1.3624	-2.27257		0.01641
Pf3D7_07_v3	PF3D7_0724300	ubiquinone biosynthesis O-methyltransferase, putative		0.000495148	0.000715823		0.00032793	0.0024497		1.40117	-1.95736		0.35022
Pf3D7_07_v3	PF3D7_0724400	mitochondrial import inner membrane translocase subunit TIM14, putative		0.000472813	0.000137745		0.000782845	0.000835432		-1.08823	-1.30469		0.0871
Pf3D7_07_v3	PF3D7_0724500	conserved Plasmodium protein, unknown function		0	0.00132309		0	0.0023638		0	-1.26869		0.04959
Pf3D7_07_v3	PF3D7_0724600	protein kinase, putative		0.000778934	0.00129894		0.000887531	0.00260466		-0.59319	-1.65579		0.20029
Pf3D7_07_v3	PF3D7_0724700	conserved Plasmodium protein, unknown function		0.00045382	0.000892155		0.000594512	0.00257304		-1.15635	-2.19317		0.21121
Pf3D7_07_v3	PF3D7_0724800	kelch domain-containing protein, putative		0.000689061	0.00290213		0.00114089	0.00355112		-1.72782	-0.56983		0.13488
Pf3D7_07_v3	PF3D7_0724900	kinesin-19, putative		0.000536722	0.000632666		0.000840186	0.00231053		-1.72323	-2.36879		0.4538
Pf3D7_07_v3	PF3D7_0725000	exonuclease I, putative		0.000632094	0.00103728		0.000910059	0.00267078		-1.42187	-1.97296		0.07716
Pf3D7_07_v3	PF3D7_0725100	conserved Plasmodium membrane protein, unknown function		0.00106923	0.00284021		0.001254	0.0036211		-0.71727	-0.71353		0.36877
Pf3D7_07_v3	PF3D7_0725200	mago nashi protein homologue, putative		0.000587112	0.00139769		0.000972092	0.00233413		-1.3624	-1.01386		0.7125
Pf3D7_07_v3	PF3D7_0725300	conserved protein, unknown function		0.000979624	0.00176098		0.000865056	0.00476968		0.57782	-2.04912		0.2696
Pf3D7_07_v3	PF3D7_0725400	conserved Plasmodium protein, unknown function		0.000801282	0.00257957		0.00106136	0.00302041		-0.93613	-0.4129		0.16257
Pf3D7_07_v3	PF3D7_0725600	18S ribosomal RNA		0.00010653	0.00102634		0.000176384	0.0029176		-1.08823	-1.99797		0.20905
Pf3D7_07_v3	PF3D7_0725700	unspecified product		0.00396825	0.0014642		0.00505408	0.00809037		-0.91004	-2.29229		0
Pf3D7_07_v3	PF3D7_0725800	5.8S ribosomal RNA		0	0.00150441		0	0.0111831		0	-2.18713		0.02709
Pf3D7_07_v3	PF3D7_0725900	unspecified product		0	0.00130966		0	0.00797264		0	-2.05352		0.1666
Pf3D7_07_v3	PF3D7_0726000	28S ribosomal RNA		0.000308072	0.000610949		0.000388632	0.00269579		-0.84257	-2.48592		0.01766
Pf3D7_07_v3	PF3D7_0726100	Plasmodium exported protein, unknown function		0.001478	0.00255706		0.00215925	0.00399412		-1.5224	-1.15653		0.0697
Pf3D7_07_v3	PF3D7_0726200	serine/threonine protein kinase, FIKK family		0.000470643	0.00163573		0.000519502	0.00512819		-0.38227	-2.23245		0.56443
Pf3D7_07_v3	PF3D7_0726300	DNA mismatch repair protein PMS1, putative		0.000475285	0.00025246		0.000612062	0.00205284		-0.99686	-2.78652		0.01769
Pf3D7_07_v3	PF3D7_0726400	conserved Plasmodium membrane protein, unknown function		0.000674003	0.00107946		0.000892766	0.00332204		-1.23955	-2.29234		0.19087
Pf3D7_07_v3	PF3D7_0726500	ubiquitin carboxyl-terminal hydrolase, putative		0.000659726	0.000770217		0.000954631	0.00260567		-1.53992	-2.35906		0.05533
Pf3D7_07_v3	PF3D7_0726600	conserved Plasmodium protein, unknown function		0.00026862	0.00119267		0.000323461	0.00284781		-0.58325	-1.8023		0
Pf3D7_07_v3	PF3D7_0726700	conserved Plasmodium protein, unknown function		0.000434027	0.000212297		0.000718627	0.00191725		-1.08823	-1.92032		0.02258
Pf3D7_07_v3	PF3D7_0726800	dolichyl-diphosphooligosaccharide--protein glycosyltransferase subunit OST2, putative		0	0.000341224		0	0.00143513		0	-1.646		0.19851
Pf3D7_07_v3	PF3D7_0726900	mitochondrial import inner membrane translocase subunit TIM50, putative		0.000427625	0.000445604		0.000708025	0.00377793		-1.51297	-2.70968		0.05056
Pf3D7_07_v3	PF3D7_0727000	vacuolar protein sorting-associated protein 53, putative		0.00162462	0.00174361		0.00200424	0.00433404		-0.92864	-1.96289		0.46219
Pf3D7_07_v3	PF3D7_0727100	conserved protein, unknown function		0.00105903	0.001718		0.00126478	0.00398788		-0.76457	-1.85375		0.10163
Pf3D7_07_v3	PF3D7_0727200	cysteine desulfurase, putative		0.00157201	0.00149045		0.00177212	0.00555529		-0.51253	-2.33599		0.00673
Pf3D7_07_v3	PF3D7_0727300	DNA (cytosine-5)-methyltransferase		0.00196541	0.00161286		0.00225622	0.00287081		-0.61495	-1.35059		0.07109
Pf3D7_07_v3	PF3D7_0727400	proteasome subunit alpha type-5, putative		0.00143721	0.00226105		0.00164111	0.00315243		-0.52629	-0.81481		0.0102
Pf3D7_07_v3	PF3D7_0727500	mTERF domain-containing protein, putative		0.00125608	0.000826724		0.00121317	0.00258933		0.1578	-2.07605		0.4259
Pf3D7_07_v3	PF3D7_0727600	conserved Plasmodium protein, unknown function		0.00148104	0.00173529		0.00196175	0.00430336		-1.19734	-1.9562		0.11722
Pf3D7_07_v3	PF3D7_0727700	conserved Plasmodium protein, unknown function		0.00108401	0.00148113		0.00141021	0.00342032		-1.08713	-1.81775		0.06907
Pf3D7_07_v3	PF3D7_0727800	cation transporting ATPase, putative		0.000559802	0.000616818		0.000767068	0.00306973		-1.28023	-2.64166		0.19964
Pf3D7_07_v3	PF3D7_0727900	conserved Plasmodium protein, unknown function		0.000385067	0.00112889		0.000637562	0.00292567		-1.84361	-2.0266		0.1232
Pf3D7_07_v3	PF3D7_0728000	eukaryotic translation initiation factor 2 subunit alpha		0.000600601	0.00044055		0.000994424	0.00265306		-1.51297	-2.33406		0.18986
Pf3D7_07_v3	PF3D7_0728100	conserved Plasmodium membrane protein, unknown function		0.00107548	0.00121595		0.00143338	0.00331819		-1.28033	-2.15322		0.185
Pf3D7_07_v3	PF3D7_0728200	actin-like protein, putative		0.000238948	0.00114141		0.000395631	0.00232214		-1.3624	-1.50692		0.10401
Pf3D7_07_v3	PF3D7_0728300	conserved protein, unknown function		0	0.000342348		0	0.00309175		0	-2.30103		0.10341
Pf3D7_07_v3	PF3D7_0728400	conserved Plasmodium protein, unknown function, unspecified product		0.00150915	0.000476567		0.00249872	0.00333322		-1.60974	-2.2176		0.0404
Pf3D7_07_v3	PF3D7_0728500	conserved Plasmodium protein, unknown function		0	0.00363188		0	0.00476263		0	-0.72121		0.36393
Pf3D7_07_v3	PF3D7_0728600	RING zinc finger protein, putative		0.00066222	0.00136674		0.000939813	0.00334315		-1.44327	-1.97401		0.01497
Pf3D7_07_v3	PF3D7_0728700	alpha/beta hydrolase, putative		0.000248293	0.000510169		0.000411103	0.00299791		-1.51297	-2.62229		-0.01471
Pf3D7_07_v3	PF3D7_0728800	conserved Plasmodium protein, unknown function		0	0.00104686		0	0.00271476		0	-1.82083		0.1517
Pf3D7_07_v3	PF3D7_0728900	RNA-binding protein, putative		0.00162037	0.00162884		0.00168638	0.0031085		-0.18396	-1.49487		0.07926
Pf3D7_07_v3	PF3D7_0729000	signal recognition particle subunit SRP9		0.000440917	0.00335135		0.000730034	0.00447967		-1.3624	-0.75073		0.00309
Pf3D7_07_v3	PF3D7_0729100	conserved Plasmodium protein, unknown function		0.000459255	0.00139586		0.000522773	0.00273873		-0.57103	-1.63177		0.33892
Pf3D7_07_v3	PF3D7_0729200	1-cys peroxiredoxin		0.000256607	0.000497644		0.00042487	0.00294716		-1.08823	-2.26768		0.28118
Pf3D7_07_v3	PF3D7_0729300	60S ribosomal export protein NMD3, putative		0.000250063	0.000557533		0.000414033	0.00331384		-1.51297	-2.64711		0.40135
Pf3D7_07_v3	PF3D7_0729400	ribosome biogenesis protein BRX1, putative		0.00155555	0.00443077		0.00147175	0.00518302		0.24121	-0.45007		0.42416
Pf3D7_07_v3	PF3D7_0729500	mRNA (N6-adenosine)-methyltransferase, putative		0.0015094	0.001363		0.00225728	0.0034413		-1.5903	-1.90467		0.0409
Pf3D7_07_v3	PF3D7_0729600	conserved Plasmodium protein, unknown function		0.000589137	0.000714141		0.000390177	0.00187374		1.40117	-1.56394		0.07512
Pf3D7_07_v3	PF3D7_0729700	conserved protein, unknown function		0.00313108	0.00244859		0.00266215	0.00284098		0.86361	-0.43375		0.05039
Pf3D7_07_v3	PF3D7_0729800	dynein light chain, putative		0	0		0	0		0	0		0.09086
Pf3D7_07_v3	PF3D7_0729900	dynein heavy chain, putative		0.000323897	0.000298657		0.000429025	0.00132266		-1.19734	-2.57318		0.2633
Pf3D7_07_v3	PF3D7_0730000	conserved protein, unknown function		0.000413821	0.000928875		0.000685171	0.00365599		-1.08823	-1.93013		0.06296
Pf3D7_07_v3	PF3D7_0730100	tRNA pseudouridine synthase D, putative		0.000362411	0.000474941		0.000423565	0.00210942		-0.55157	-2.36313		0.66496
Pf3D7_07_v3	PF3D7_0730200	AP-4 complex subunit beta, putative		0.000615068	0.000590796		0.000770664	0.00164486		-0.90064	-1.95439		0.34529
Pf3D7_07_v3	PF3D7_0730300	AP2 domain transcription factor AP2-L, putative		0.000431094	0.000699632		0.000644695	0.00280115		-1.47797	-2.42535		0.20911
Pf3D7_07_v3	PF3D7_0730400	IMP1-like protein, putative		0	0.000476507		0	0.00104847		0	-1.09767		0.41815
Pf3D7_07_v3	PF3D7_0730500	conserved Plasmodium protein, unknown function		0.000647625	0.000650672		0.000707486	0.00283129		-0.41019	-2.57172		0.33301
Pf3D7_07_v3	PF3D7_0730600	tRNA Valine		0	0		0	0		0	0		0
Pf3D7_07_v3	PF3D7_0730700	tRNA Threonine		0	0.000306183		0	0.00276515		0	-1.03715		-0.01334
Pf3D7_07_v3	PF3D7_0730800	Plasmodium exported protein, unknown function, unspecified product		0.00125668	0.0025499		0.0020807	0.00277558		-1.72782	-0.22757		0.02661
Pf3D7_07_v3	PF3D7_0730900	EMP1-trafficking protein		0.000414207	0.0012316		0.000514357	0.00387286		-0.89613	-2.28104		0.53531
Pf3D7_07_v3	PF3D7_0731000	unspecified product		0.000504191	0.00149595		0.000417399	0.00267262		0.71533	-1.31917		0.43096
Pf3D7_07_v3	PF3D7_0731100	EMP1-trafficking protein		7.84959e-05	0.00113868		0.000129967	0.00180307		-1.08823	-1.11455		0.06882
Pf3D7_07_v3	PF3D7_0731200	Plasmodium exported protein, unknown function		0	0.00135717		0	0.00289216		0	-1.51607		0.36346
Pf3D7_07_v3	PF3D7_0731300	Plasmodium exported protein (PHISTb), unknown function		0	0.00149623		0	0.00123033		0	0.51332		0.00679
Pf3D7_07_v3	PF3D7_0731400	serine/threonine protein kinase, FIKK family, pseudogene		0.000966744	0.00095127		0.000853682	0.00182205		0.53833	-1.35203		0.08412
Pf3D7_07_v3	PF3D7_0731500	erythrocyte binding antigen-175		0.0020403	0.00217772		0.00203822	0.00213486		0.0051	0.06461		0.68509
Pf3D7_07_v3	PF3D7_0731600	acyl-CoA synthetase		0.000410678	0.000286768		0.00045331	0.00169316		-0.35929	-2.44663		0.0422
Pf3D7_07_v3	PF3D7_0731700	Plasmodium exported protein (hyp9), unknown function		0.000318826	0.000459618		0.000527887	0.00197171		-1.08823	-1.82155		0.00996
Pf3D7_07_v3	PF3D7_0731800	alpha/beta hydrolase, putative		0.00211788	0.0024078		0.00205265	0.00292071		0.15057	-0.54297		0.55597
Pf3D7_07_v3	PF3D7_0731900	rifin, pseudogene		0.000997407	0.0109303		0.00165142	0.0188572		-1.67754	-1.39852		0.00411
Pf3D7_07_v3	PF3D7_0732000	stevor		0.00543783	0.0104269		0.00816813	0.016245		-1.65253	-1.17948		0.12124
Pf3D7_07_v3	PF3D7_0732100	erythrocyte membrane protein 1 (PfEMP1), pseudogene		0.014235	0.0121444		0.0140412	0.0175837		0.07034	-1.03156		0.30262
Pf3D7_07_v3	PF3D7_0732200	rifin		0.0213964	0.00859059		0.0273467	0.0141496		-1.12324	-1.30204		0.72116
Pf3D7_07_v3	PF3D7_0732300	rifin		0	0.00848244		0	0.0189466		0	-1.84226		0.01936
Pf3D7_07_v3	PF3D7_0732400	rifin		0.0131436	0.0130645		0.0164525	0.0177173		-1.02766	-0.87475		0.01395
Pf3D7_07_v3	PF3D7_0732500	rifin		0.0157852	0.0119342		0.0219948	0.0165175		-1.45326	-0.92507		0.011
Pf3D7_07_v3	PF3D7_0732600	Plasmodium exported protein, unknown function, fragment		0.00759958	0.0241145		0.00867776	0.0212996		-0.52629	0.39391		0.53621
Pf3D7_07_v3	PF3D7_0732700	rifin		0.0107947	0.00859509		0.0126344	0.015785		-0.7383	-1.50956		0.06396
Pf3D7_07_v3	PF3D7_0732800	erythrocyte membrane protein 1 (PfEMP1), exon 2		0.0029077	0.00519443		0.00368756	0.00972887		-1.03339	-1.54015		0.47872
Pf3D7_07_v3	PF3D7_0732900	rifin		0.0131661	0.00615227		0.0194426	0.0124178		-1.65586	-1.65894		0.52434
Pf3D7_07_v3	PF3D7_0733000	erythrocyte membrane protein 1, PfEMP1		0.0112062	0.00529452		0.0150222	0.0101728		-1.32368	-1.63791		0.06024
Pf3D7_08_v3	PF3D7_0800100	erythrocyte membrane protein 1, PfEMP1		0.0113442	0.00430565		0.0156923	0.00805013		-1.44313	-1.58207		0.44488
Pf3D7_08_v3	PF3D7_0800200	erythrocyte membrane protein 1, PfEMP1		0.0197507	0.00818246		0.0237328	0.0119904		-0.87566	-1.08669		0.29957
Pf3D7_08_v3	PF3D7_0800300	erythrocyte membrane protein 1, PfEMP1		0.0147132	0.00417631		0.0204389	0.00807628		-1.46172	-1.64809		0.0422
Pf3D7_08_v3	PF3D7_0800400	rifin		0.0165939	0.00641938		0.0225821	0.0101216		-1.36328	-1.18925		0.18499
Pf3D7_08_v3	PF3D7_0800500	rifin		0.0194917	0.00586036		0.0250557	0.0130787		-1.14523	-1.8246		0.05226
Pf3D7_08_v3	PF3D7_0800600	Plasmodium exported protein (PHISTa), unknown function		0.000222891	0.00257006		0.000369044	0.00413526		-1.08823	-1.11487		0.05708
Pf3D7_08_v3	PF3D7_0800650	H/ACA snoRNA		0	0.000446483		0	0.00270795		0	-1.30469		0.03118
Pf3D7_08_v3	PF3D7_0800700	surface-associated interspersed protein 8.3 (SURFIN 8.3)		0.00201388	0.00991496		0.00272815	0.0101253		-1.33112	-0.07068		0.83733
Pf3D7_08_v3	PF3D7_0800750	Plasmodium exported protein, unknown function, pseudogene		0.000763649	0.00256336		0.00126439	0.00674661		-1.3624	-1.81421		0.26414
Pf3D7_08_v3	PF3D7_0800800	Plasmodium exported protein (hyp7), unknown function		0.003256	0.00194497		0.00359401	0.00287658		-0.42687	-0.8702		0.04111
Pf3D7_08_v3	PF3D7_0800900	Plasmodium exported protein (hyp7), unknown function, pseudogene		0.000286369	0.00353658		0.000474146	0.00683094		-1.08823	-1.46497		0.02771
Pf3D7_08_v3	PF3D7_0801000	Plasmodium exported protein (PHISTc), unknown function		0.00154241	0.00343455		0.00143203	0.00590915		0.37192	-1.39687		0.36815
Pf3D7_08_v3	PF3D7_0801100	28S ribosomal RNA		0.000701868	0.00182667		0.00077473	0.00209873		-0.4487	-0.42253		0.04202
Pf3D7_08_v3	PF3D7_0801200	5.8S ribosomal RNA		0	0.000522298		0	0.00121942		0	-0.66675		-0.01778
Pf3D7_08_v3	PF3D7_0801300	von Willebrand factor A domain-related protein		0.00140163	0.000618323		0.00168778	0.000900579		-0.68914	-0.63064		0.42825
Pf3D7_08_v3	PF3D7_0801400	conserved Plasmodium protein, unknown function		0.00137741	0.000691667		0.0010136	0.00108169		0.98627	-0.56331		0.06444
Pf3D7_08_v3	PF3D7_0801500	nucleolar protein 10, putative		0	0.000263085		0	0.00214304		0	-2.52787		0.46894
Pf3D7_08_v3	PF3D7_0801600	conserved protein, unknown function		0	0.000344714		0	0.0026038		0	-1.87355		0.10406
Pf3D7_08_v3	PF3D7_0801700	sentrin-specific protease 2, putative		0.000677264	0.00143433		0.00112136	0.00299171		-1.92794	-1.71696		0.0391
Pf3D7_08_v3	PF3D7_0801800	mannose-6-phosphate isomerase, putative		0.000292879	0.000592782		0.000484925	0.00219937		-1.60974	-2.27157		0.10824
Pf3D7_08_v3	PF3D7_0801900	lysine-specific histone demethylase, putative		0.0012749	0.00128782		0.00144671	0.00356498		-0.60682	-2.16773		0.02281
Pf3D7_08_v3	PF3D7_0802000	glutamate dehydrogenase, putative		0.000503485	0.000293131		0.000614252	0.00140467		-0.80442	-2.43094		-0.0293
Pf3D7_08_v3	PF3D7_0802100	AP2 domain transcription factor, putative		0.000692677	0.00112167		0.000889415	0.003397		-1.08448	-2.24455		0.14183
Pf3D7_08_v3	PF3D7_0802200	1-cys peroxiredoxin		0	0.000129189		0	0.000593131		0	-1.222		0.02895
Pf3D7_08_v3	PF3D7_0802300	periodic tryptophan protein 2, putative		0.000445765	0.000933487		0.000328027	0.00280049		1.37122	-2.13149		0.40715
Pf3D7_08_v3	PF3D7_0802400	conserved Plasmodium protein, unknown function		0.000859788	0.00110942		0.00102205	0.00257094		-0.70819	-1.76285		0.81186
Pf3D7_08_v3	PF3D7_0802500	inositol 5-phosphatase, putative		0.000443505	0.000370537		0.000604733	0.00188997		-1.1893	-2.54051		-0.00315
Pf3D7_08_v3	PF3D7_0802600	adenylyl cyclase beta		0.00119205	0.00168388		0.00136453	0.00306841		-0.63217	-1.50589		-0.01295
Pf3D7_08_v3	PF3D7_0802700	conserved Plasmodium protein, unknown function		0.000253968	0.00142379		0.000420499	0.00269248		-1.3624	-1.41184		0.13288
Pf3D7_08_v3	PF3D7_0802800	serine/threonine protein phosphatase 2B catalytic subunit A		0.000208953	0.00115987		0.000345968	0.00203064		-1.3624	-1.27088		0.05791
Pf3D7_08_v3	PF3D7_0802900	conserved Plasmodium protein, unknown function		0.000733753	0.00359013		0.000694221	0.00370427		0.15647	-0.07973		0.03007
Pf3D7_08_v3	PF3D7_0803000	peptidyl-prolyl cis-trans isomerase		0.000300596	0.000992111		0.000361965	0.00144855		-0.58325	-0.8819		0.02765
Pf3D7_08_v3	PF3D7_0803100	U3 small nucleolar RNA-associated protein 14, putative		0.00049059	0.00230191		0.000590747	0.00373004		-0.73969	-1.25257		0.00106
Pf3D7_08_v3	PF3D7_0803200	filament assembling protein, putative		0.000413223	0.00126731		0.00045612	0.00340732		-0.35929	-1.98846		0.0422
Pf3D7_08_v3	PF3D7_0803300	mitogen-activated protein kinase organizer 1, putative		0.000905797	0.0010741		0.00119979	0.00224068		-1.06907	-1.53353		0.06629
Pf3D7_08_v3	PF3D7_0803400	DNA repair and recombination protein RAD54, putative		5.97532e-05	0.000491016		9.89344e-05	0.00242834		-1.08823	-2.54309		0.03039
Pf3D7_08_v3	PF3D7_0803500	AAA family ATPase, putative		0.000252353	0.000902558		0.000250695	0.00294289		0.02527	-2.25979		0.15364
Pf3D7_08_v3	PF3D7_0803600	conserved Plasmodium protein, unknown function		0.000723851	0.00146251		0.00102728	0.00350202		-1.44327	-1.94207		0.46421
Pf3D7_08_v3	PF3D7_0803700	tubulin gamma chain		0.000286369	0.00084562		0.00027094	0.00693937		0.15647	-2.80761		0.12387
Pf3D7_08_v3	PF3D7_0803800	proteasome subunit beta type-4		0	0.000719913		0	0.00245664		0	-1.89956		0.18164
Pf3D7_08_v3	PF3D7_0803900	C/D small nucleolar RNA		0	0.000168519		0	0.00152191		0	-1.03715		0.02726
Pf3D7_08_v3	PF3D7_0804000	cactin homolog, putative		0.00149539	0.00146931		0.00149708	0.00325674		-0.00539	-1.76635		0.2656
Pf3D7_08_v3	PF3D7_0804100	small nucleolar RNA snoR06		0	0.002278		0	0.00701165		0	-1.23005		0.01713
Pf3D7_08_v3	PF3D7_0804200	Plasmodium RNA of unknown function RUF3		0.00139762	0		0.00231407	0		-1.08823	0		0.42145
Pf3D7_08_v3	PF3D7_0804300	zinc finger protein, putative		0.000582169	0.00207197		0.000963906	0.00565761		-1.76663	-2.08137		0.31055
Pf3D7_08_v3	PF3D7_0804400	methionine aminopeptidase 1c, putative		0.000450045	0.000746133		0.000496765	0.00176711		-0.35929	-1.69049		0.42757
Pf3D7_08_v3	PF3D7_0804500	conserved Plasmodium membrane protein, unknown function		0.000953471	0.00144456		0.0012028	0.00313412		-1.06123	-1.83309		0.19701
Pf3D7_08_v3	PF3D7_0804600	tRNA pseudouridine synthase, putative		0.000362319	0.000256289		0.000599897	0.00160049		-1.51297	-2.35063		0.2235
Pf3D7_08_v3	PF3D7_0804700	conserved Plasmodium protein, unknown function		0.000416945	0.00120749		0.000613637	0.00304509		-1.49216	-1.99756		0.27046
Pf3D7_08_v3	PF3D7_0804800	peptidyl-prolyl cis-trans isomerase		0	9.98729e-05		0	0.000901959		0	-1.62025		0.19358
Pf3D7_08_v3	PF3D7_0804900	GTPase-activating protein, putative		0.000451978	0.00070145		0.000748346	0.00186344		-1.51297	-1.72445		0.08871
Pf3D7_08_v3	PF3D7_0805000	alpha/beta hydrolase, putative		0.000610501	0.00131718		0.000505408	0.00229227		0.71533	-1.2151		0.06642
Pf3D7_08_v3	PF3D7_0805100	conserved protein, unknown function		0	0.000142817		0	0.000945582		0	-2.08604		0.01119
Pf3D7_08_v3	PF3D7_0805200	gamete release protein, putative		0	7.7363e-05		0	0.000698669		0	-1.03715		0.40694
Pf3D7_08_v3	PF3D7_0805300	conserved Plasmodium protein, unknown function		0.000295666	0.000394508		0.000489538	0.00172399		-1.67754	-2.3914		0.10853
Pf3D7_08_v3	PF3D7_0805400	N-acetyltransferase, GNAT family, putative		0	0.000299881		0	0.0022419		0	-2.39553		0.49933
Pf3D7_08_v3	PF3D7_0805500	conserved Plasmodium protein, unknown function		0.000648774	0.00076946		0.000904577	0.00217202		-1.28352	-2.01847		0.0653
Pf3D7_08_v3	PF3D7_0805600	PAP2-like protein, putative		0.000239981	0.000461272		0.00039734	0.00233217		-1.08823	-2.11815		0.31712
Pf3D7_08_v3	PF3D7_0805700	serine/threonine protein kinase, FIKK family		9.75942e-05	0.000387399		0.000161588	0.00198309		-1.3624	-2.56492		0.00664
Pf3D7_08_v3	PF3D7_0805800	conserved Plasmodium protein, unknown function		0.000848176	0.000917818		0.00140434	0.00239788		-1.67754	-1.74618		0.28185
Pf3D7_08_v3	PF3D7_0805900	conserved protein, unknown function		0.000161499	0.00446793		0.000267396	0.00499377		-1.08823	-0.32832		0.17515
Pf3D7_08_v3	PF3D7_0806000	AAA family ATPase, putative		0.000689129	0.000802799		0.000873959	0.00264256		-0.97334	-2.23505		0.0129
Pf3D7_08_v3	PF3D7_0806100	conserved Plasmodium protein, unknown function		0.00208299	0.00280223		0.00181518	0.00300252		0.68683	-0.20561		0.18812
Pf3D7_08_v3	PF3D7_0806200	Dpy-19-like C-mannosyltransferase, putative		0.000664418	0.00230584		0.000676977	0.00293496		-0.0842	-0.69811		0.43208
Pf3D7_08_v3	PF3D7_0806300	ferlin-like protein, putative		0.000778525	0.000610173		0.000687476	0.00154068		0.61654	-1.91215		0.06778
Pf3D7_08_v3	PF3D7_0806400	UDP-N-acetylglucosamine transferase subunit ALG13, putative		0.000416927	0.00023934		0.000690313	0.00110503		-1.08823	-1.42737		0.4854
Pf3D7_08_v3	PF3D7_0806500	DnaJ protein, putative		0.000109631	0.000701		0.000181518	0.00213082		-1.08823	-1.98868		0.14965
Pf3D7_08_v3	PF3D7_0806600	kinesin-like protein, putative		0.00056311	0.00124153		0.000818648	0.00271799		-1.43662	-1.75425		-0.01032
Pf3D7_08_v3	PF3D7_0806700	conserved Plasmodium membrane protein, unknown function		0.000778227	0.000858581		0.000882231	0.00265105		-0.57798	-2.24943		0.12796
Pf3D7_08_v3	PF3D7_0806800	V-type proton ATPase subunit a, putative		0.00026363	0.000823084		0.000349197	0.00273279		-0.93613	-2.22031		0.08811
Pf3D7_08_v3	PF3D7_0806900	conserved protein, unknown function		0.000390205	0.000662562		0.00064607	0.00224078		-1.3624	-1.92164		0.3526
Pf3D7_08_v3	PF3D7_0807000	YEATS domain-containing protein, putative		0	0.00258559		0	0.00309596		0	-0.50464		0.11962
Pf3D7_08_v3	PF3D7_0807100	DNA helicase PSH3		0.000448368	0.000705167		0.000556777	0.00272332		-0.84948	-2.39052		0.59227
Pf3D7_08_v3	PF3D7_0807200	conserved Plasmodium membrane protein, unknown function		0.000156274	0.00120538		0.000258746	0.00138064		-1.08823	-0.32846		0.11151
Pf3D7_08_v3	PF3D7_0807300	ras-related protein Rab-18		0.000562917	0.000770858		0.000573557	0.00229532		-0.06382	-1.85886		0.09067
Pf3D7_08_v3	PF3D7_0807400	coenzyme Q-binding protein COQ10 homolog, mitochondrial		0.000407679	0.00222588		0.00049091	0.00327429		-0.58325	-0.9641		0.00698
Pf3D7_08_v3	PF3D7_0807500	proteasome subunit alpha type-6, putative		0	0.000965163		0	0.00360074		0	-2.15597		0.14962
Pf3D7_08_v3	PF3D7_0807600	conserved Plasmodium protein, unknown function		0.000619534	0.00256249		0.000867962	0.00450502		-1.34518	-1.43453		0.46969
Pf3D7_08_v3	PF3D7_0807700	serine protease DegP		0.000707939	0.002102		0.000820503	0.00312721		-0.61197	-1.05108		0.03362
Pf3D7_08_v3	PF3D7_0807800	26S proteasome regulatory subunit RPN10, putative		0.000816531	0.00147157		0.000831966	0.00199767		-0.07541	-0.7589		0.31423
Pf3D7_08_v3	PF3D7_0807900	tyrosine--tRNA ligase		0.00111399	0.00110777		0.00118996	0.00165087		-0.27046	-0.89758		0.48009
Pf3D7_08_v3	PF3D7_0808000	conserved Plasmodium protein, unknown function		0.00123668	0.00214079		0.00144007	0.0032657		-0.68469	-1.12448		0.05493
Pf3D7_08_v3	PF3D7_0808100	AP-3 complex subunit delta, putative		0.000998131	0.00155471		0.00119551	0.00296441		-0.80374	-1.56353		0.34443
Pf3D7_08_v3	PF3D7_0808200	plasmepsin X		0.00209826	0.00165572		0.00213793	0.00239561		-0.08636	-0.90973		0.13995
Pf3D7_08_v3	PF3D7_0808300	ubiquitin regulatory protein, putative		0.00363267	0.00226458		0.00384938	0.00273864		-0.26675	-0.48971		0.16163
Pf3D7_08_v3	PF3D7_0808400	coatomer subunit epsilon, putative		0.00203722	0.00113953		0.00255258	0.00136203		-0.90064	-0.38801		0.22373
Pf3D7_08_v3	PF3D7_0808500	Plasmodium RNA of unknown function RUF6		0.00538972	0.0229461		0.0054916	0.0293024		-0.06382	-0.63469		0.41802
Pf3D7_08_v3	PF3D7_0808600	erythrocyte membrane protein 1, PfEMP1		0.0111238	0.00356865		0.0156301	0.00719482		-1.50205	-1.71346		0.27403
Pf3D7_08_v3	PF3D7_0808700	erythrocyte membrane protein 1, PfEMP1		0.0101908	0.00412118		0.0137484	0.007772		-1.34724	-1.59796		0.10785
Pf3D7_08_v3	PF3D7_0808800	rifin		0.0324507	0.0243392		0.0375387	0.0214063		-0.70192	0.45948		0.35538
Pf3D7_08_v3	PF3D7_0808900	rifin		0.0513242	0.0263003		0.0491242	0.0235732		0.2322	0.38751		0.19873
Pf3D7_08_v3	PF3D7_0809000	Plasmodium RNA of unknown function RUF6		0.00414594	0.0183946		0.0027458	0.0249071		1.40117	-0.74689		0.32827
Pf3D7_08_v3	PF3D7_0809100	erythrocyte membrane protein 1, PfEMP1		0.0178498	0.00489673		0.0239882	0.00876771		-1.33468	-1.50312		0.19229
Pf3D7_08_v3	PF3D7_0809200	asparagine-rich antigen Pfa55-14		0.0021097	0.00240875		0.00214242	0.00273366		-0.07566	-0.3834		0.1489
Pf3D7_08_v3	PF3D7_0809300	unspecified product		0.00102283	0.00192294		0.00142611	0.00323406		-1.14944	-1.15806		0.12741
Pf3D7_08_v3	PF3D7_0809400	conserved protein, unknown function		0.00148032	0.00253532		0.00216264	0.00338494		-1.5224	-0.79749		0.04469
Pf3D7_08_v3	PF3D7_0809500	histone acetyltransferase subunit NuA4, putative		0.002477	0.00166007		0.00234355	0.00125049		0.1959	0.5117		0.38379
Pf3D7_08_v3	PF3D7_0809600	peptidase family C50, putative		0.00132169	0.0010697		0.00150118	0.00195176		-0.61412	-1.52321		0.01481
Pf3D7_08_v3	PF3D7_0809700	RuvB-like helicase 1		0.00253245	0.00321222		0.00227122	0.00316956		0.54875	0.04185		0.00956
Pf3D7_08_v3	PF3D7_0809800	conserved Plasmodium protein, unknown function		0.000777268	0.00114449		0.000928281	0.00162104		-0.76457	-0.91893		0.00762
Pf3D7_08_v3	PF3D7_0809900	JmjC domain-containing protein, putative		0.000779681	0.0010666		0.000787686	0.0021015		-0.04677	-1.56727		0.02889
Pf3D7_08_v3	PF3D7_0810000	acyl-CoA binding protein, putative		0	0.000159846		0	0.00144358		0	-1.38929		0.3282
Pf3D7_08_v3	PF3D7_0810100	apicoplast ribosomal protein L33 precursor, putative		0.0003367	0.000418061		0.00055748	0.000297464		-1.08823	0.47283		0.07626
Pf3D7_08_v3	PF3D7_0810200	ABC1 family, putative		0.000157493	0.000508428		0.000260763	0.00160011		-1.3624	-2.0335		0.70038
[truncated: 3,605 more rows]

## Sheet: Table S3
Table S3. Genes with top 1% integrated haplotype score
Chr	core SNP position	|ihs|	Gene	Product
Pf3D7_01_v3	34033	3.19735	PF3D7_0100100	erythrocyte membrane protein 1, PfEMP1
Pf3D7_01_v3	39215	3.03826	PF3D7_0100200	rifin
Pf3D7_01_v3	46208	2.88984	PF3D7_0100300	erythrocyte membrane protein 1, PfEMP1
Pf3D7_01_v3	50727	4.81097	PF3D7_0100400	rifin
Pf3D7_01_v3	54408	2.62157	PF3D7_0100600	rifin
Pf3D7_01_v3	62859	3.16082	PF3D7_0100900	rifin
Pf3D7_01_v3	66272	3.76453	PF3D7_0101000	rifin
Pf3D7_01_v3	78693	3.00102	PF3D7_0101500	erythrocyte membrane protein 1 (PfEMP1), exon 2, pseudogene
Pf3D7_01_v3	82240	2.70734	PF3D7_0101600	rifin
Pf3D7_01_v3	180297	3.15829	PF3D7_0104100	conserved Plasmodium membrane protein, unknown function
Pf3D7_01_v3	192633	2.99552	PF3D7_0104300	ubiquitin carboxyl-terminal hydrolase 1, putative
Pf3D7_01_v3	250593	2.52026	PF3D7_0105800	cyclin-dependent kinases regulatory subunit, putative
Pf3D7_01_v3	345104	3.02848	PF3D7_0108400	mitochondrial carrier protein, putative
Pf3D7_01_v3	349247	2.54104	PF3D7_0108500	conserved Plasmodium protein, unknown function
Pf3D7_01_v3	401599	2.73478	PF3D7_0110500	bromodomain protein, putative
Pf3D7_01_v3	499625	2.99993	PF3D7_0113100	surface-associated interspersed protein 1.1 (SURFIN 1.1)
Pf3D7_01_v3	530227	3.48198	PF3D7_0113800	DBL containing protein, unknown function
Pf3D7_01_v3	547733	2.55633	PF3D7_0114100	Pfmc-2TM Maurer's cleft two transmembrane protein
Pf3D7_01_v3	558216	3.2147	PF3D7_0114500	Plasmodium exported protein (hyp10), unknown function
Pf3D7_01_v3	577798	2.50993	PF3D7_0115000	surface-associated interspersed protein 1.3 (SURFIN 1.3)
Pf3D7_01_v3	592708	2.57791	PF3D7_0115200	rifin
Pf3D7_01_v3	599108	3.13319	PF3D7_0115400	stevor
Pf3D7_02_v3	30856	4.23051	PF3D7_0200100	erythrocyte membrane protein 1, PfEMP1
Pf3D7_02_v3	33429	2.94313	PF3D7_0200200	rifin
Pf3D7_02_v3	49243	2.59171	PF3D7_0200700	rifin
Pf3D7_02_v3	78399	2.69967	PF3D7_0201600	PHISTb domain-containing RESA-like protein 1
Pf3D7_02_v3	274133	2.88069	PF3D7_0206800	merozoite surface protein 2
Pf3D7_02_v3	290569	3.23203	PF3D7_0207300	serine repeat antigen 8
Pf3D7_02_v3	320647	3.28701	PF3D7_0207900	serine repeat antigen 2
Pf3D7_02_v3	388821	4.99021	PF3D7_0209400	conserved protein, unknown function
Pf3D7_02_v3	484270	2.56672	PF3D7_0212100	conserved Plasmodium protein, unknown function
Pf3D7_02_v3	584767	2.51892	PF3D7_0214300	conserved Plasmodium protein, unknown function
Pf3D7_02_v3	644072	2.85935	PF3D7_0215600	conserved Plasmodium protein, unknown function
Pf3D7_02_v3	843241	2.99519	PF3D7_0220800	cytoadherence linked asexual protein 2
Pf3D7_02_v3	855686	2.95422	PF3D7_0221200	Plasmodium exported protein (hyp15), unknown function
Pf3D7_02_v3	900246	3.79753	PF3D7_0222800	stevor
Pf3D7_02_v3	905542	2.56248	PF3D7_0223100	rifin
Pf3D7_02_v3	907961	3.54947	PF3D7_0223200	rifin
Pf3D7_02_v3	910506	2.80764	PF3D7_0223300	erythrocyte membrane protein 1 (PfEMP1), exon 2
Pf3D7_02_v3	921553	2.96524	PF3D7_0223500	erythrocyte membrane protein 1, PfEMP1
Pf3D7_03_v3	37399	3.58977	PF3D7_0300100	erythrocyte membrane protein 1, PfEMP1
Pf3D7_03_v3	46437	2.695	PF3D7_0300200	rifin
Pf3D7_03_v3	50122	2.70508	PF3D7_0300300	erythrocyte membrane protein 1 (PfEMP1), exon 2, pseudogene
Pf3D7_03_v3	53214	2.59421	PF3D7_0300400	stevor
Pf3D7_03_v3	55697	3.37993	PF3D7_0300500	rifin
Pf3D7_03_v3	61687	2.76889	PF3D7_0300700	rifin
Pf3D7_03_v3	221554	3.59479	PF3D7_0304600	circumsporozoite (CS) protein
Pf3D7_03_v3	234266	3.16468	PF3D7_0305000	elongation factor Ts
Pf3D7_03_v3	255839	3.46849	PF3D7_0305300	conserved Plasmodium membrane protein, unknown function
Pf3D7_03_v3	495859	5.3897	PF3D7_0311400	kinase-related protein PKRP, putative
Pf3D7_03_v3	552228	5.21833	PF3D7_0313600	conserved Plasmodium protein, unknown function
Pf3D7_03_v3	569906	2.85809	PF3D7_0314100	vesicle transport v-SNARE protein, putative
Pf3D7_03_v3	689286	2.77557	PF3D7_0317100	6-cysteine protein
Pf3D7_03_v3	762517	2.55985	PF3D7_0318400	conserved Plasmodium protein, unknown function
Pf3D7_03_v3	898198	2.7156	PF3D7_0321500	peptidase, putative
Pf3D7_03_v3	907377	2.72835	PF3D7_0321700	conserved Plasmodium protein, unknown function
Pf3D7_03_v3	959875	2.52443	PF3D7_0322700	conserved Plasmodium protein, unknown function
Pf3D7_03_v3	1022568	2.94212	PF3D7_0324600	stevor
Pf3D7_04_v3	34352	3.21731	PF3D7_0400100	erythrocyte membrane protein 1, PfEMP1
Pf3D7_04_v3	54119	2.66539	PF3D7_0400400	erythrocyte membrane protein 1, PfEMP1
Pf3D7_04_v3	60515	3.3546	PF3D7_0400500	rifin
Pf3D7_04_v3	66786	3.06347	PF3D7_0400800	stevor
Pf3D7_04_v3	85435	2.8031	PF3D7_0401400	rifin
Pf3D7_04_v3	132397	2.65634	PF3D7_0402200	surface-associated interspersed protein 4.1 (SURFIN 4.1), pseudogene
Pf3D7_04_v3	156666	2.93569	PF3D7_0402500	rifin, pseudogene
Pf3D7_04_v3	207724	2.92333	PF3D7_0403700	pre-mRNA-splicing factor CLF1, putative
Pf3D7_04_v3	457171	2.76827	PF3D7_0409700	peptide chain release factor 2
Pf3D7_04_v3	466460	2.93762	PF3D7_0410000	erythrocyte vesicle protein 1
Pf3D7_04_v3	549425	2.95465	PF3D7_0412400	erythrocyte membrane protein 1, PfEMP1
Pf3D7_04_v3	777304	2.60056	PF3D7_0417500	memo-like protein
Pf3D7_04_v3	836663	2.85529	PF3D7_0418600	regulator of chromosome condensation, putative
Pf3D7_04_v3	902612	3.12131	PF3D7_0420000	zinc finger protein, putative
Pf3D7_04_v3	972218	2.62746	PF3D7_0421300	erythrocyte membrane protein 1, PfEMP1
Pf3D7_04_v3	1015295	2.69906	PF3D7_0422200	erythrocyte membrane-associated antigen
Pf3D7_04_v3	1130457	2.84543	PF3D7_0425000	Plasmodium exported protein, unknown function, pseudogene
Pf3D7_04_v3	1134501	2.58292	PF3D7_0425100	Plasmodium exported protein (hyp6), unknown function
Pf3D7_04_v3	1137229	2.8335	PF3D7_0425200	Plasmodium exported protein (hyp15), unknown function
Pf3D7_04_v3	1156917	2.92319	PF3D7_0425800	erythrocyte membrane protein 1, PfEMP1
Pf3D7_04_v3	1178492	3.03432	PF3D7_0426000	erythrocyte membrane protein 1, PfEMP1
Pf3D7_05_v3	30118	3.58762	PF3D7_0500300	rifin, pseudogene
Pf3D7_05_v3	36499	2.54502	PF3D7_0500500	rifin
Pf3D7_05_v3	100851	3.02734	PF3D7_0502000	vacuolar protein sorting-associated protein 11, putative
Pf3D7_05_v3	281576	2.5891	PF3D7_0506700	GTPase-activating protein, putative
Pf3D7_05_v3	511621	4.32124	PF3D7_0511500	RNA pseudouridylate synthase, putative
Pf3D7_05_v3	592199	2.8978	PF3D7_0514100	ATP-dependent DNA helicase UvrD
Pf3D7_05_v3	634408	2.73223	PF3D7_0515300	phosphatidylinositol 3-kinase
Pf3D7_05_v3	705367	2.76631	PF3D7_0516800	AP2 domain transcription factor AP2-O2, putative
Pf3D7_05_v3	732750	3.10254	PF3D7_0517400	FACT complex subunit SPT16, putative
Pf3D7_05_v3	990535	2.53571	PF3D7_0523800	divalent metal transporter, putative
Pf3D7_05_v3	1249586	3.27372	PF3D7_0530600	XAP-5 DNA binding protein, putative
Pf3D7_05_v3	1329800	2.99438	PF3D7_0533000	rifin, pseudogene
Pf3D7_05_v3	1338853	3.34371	PF3D7_0533100	erythrocyte membrane protein 1 (PfEMP1), pseudogene
Pf3D7_06_v3	6719	3.44665	PF3D7_0600200	erythrocyte membrane protein 1, PfEMP1
Pf3D7_06_v3	16035	2.89304	PF3D7_0600300	rifin
Pf3D7_06_v3	123705	3.99024	PF3D7_0603000	conserved Plasmodium protein, unknown function
Pf3D7_06_v3	125874	3.54824	PF3D7_0603100	RNA-binding protein, putative
Pf3D7_06_v3	276980	2.55764	PF3D7_0606600	conserved Plasmodium protein, unknown function
Pf3D7_06_v3	566824	3.61322	PF3D7_0613800	AP2 domain transcription factor, putative
Pf3D7_06_v3	582028	2.52273	PF3D7_0613900	myosin E, putative
Pf3D7_06_v3	633281	5.2294	PF3D7_0615400	ribonuclease, putative
Pf3D7_06_v3	731093	3.29929	PF3D7_0617400	erythrocyte membrane protein 1, PfEMP1
Pf3D7_06_v3	739091	2.80616	PF3D7_0617600	stevor
Pf3D7_06_v3	741468	3.02403	PF3D7_0617700	rifin
Pf3D7_06_v3	1149142	2.67102	PF3D7_0628100	HECT-domain (ubiquitin-transferase), putative
Pf3D7_06_v3	1160472	3.33927	PF3D7_0628200	eukaryotic translation initiation factor 2-alpha kinase
Pf3D7_06_v3	1205671	3.00666	PF3D7_0629300	phospholipase, putative
Pf3D7_06_v3	1235507	2.64735	PF3D7_0629700	SET domain protein, putative
Pf3D7_06_v3	1269324	3.87652	PF3D7_0630300	DNA polymerase epsilon catalytic subunit A, putative
Pf3D7_06_v3	1336743	2.60509	PF3D7_0632000	rifin
Pf3D7_06_v3	1338597	3.33943	PF3D7_0632100	rifin
Pf3D7_06_v3	1342049	2.95191	PF3D7_0632200	rifin
Pf3D7_06_v3	1356718	3.5967	PF3D7_0632500	erythrocyte membrane protein 1, PfEMP1
Pf3D7_06_v3	1378220	2.67373	PF3D7_0632800	erythrocyte membrane protein 1, PfEMP1
Pf3D7_07_v3	31027	2.56534	PF3D7_0700200	rifin
Pf3D7_07_v3	46190	3.01588	PF3D7_0700700	stevor, pseudogene
Pf3D7_07_v3	55874	2.60613	PF3D7_0701100	rifin
Pf3D7_07_v3	144257	2.59422	PF3D7_0703600	conserved protein, unknown function
Pf3D7_07_v3	468408	2.75011	PF3D7_0710200	conserved Plasmodium protein, unknown function
Pf3D7_07_v3	515362	3.55047	PF3D7_0711700	erythrocyte membrane protein 1, PfEMP1
Pf3D7_07_v3	557219	3.04925	PF3D7_0712400	erythrocyte membrane protein 1, PfEMP1
Pf3D7_07_v3	563153	3.20833	PF3D7_0712500	rifin, pseudogene
Pf3D7_07_v3	569449	3.16056	PF3D7_0712600	erythrocyte membrane protein 1, PfEMP1
Pf3D7_07_v3	587342	2.90577	PF3D7_0712800	erythrocyte membrane protein 1, PfEMP1
Pf3D7_07_v3	595612	2.61716	PF3D7_0712900	erythrocyte membrane protein 1, PfEMP1
Pf3D7_07_v3	606297	2.55286	PF3D7_0713100	Pfmc-2TM Maurer's cleft two transmembrane protein
Pf3D7_07_v3	706155	2.79287	PF3D7_0716000	RNA-binding protein, putative
Pf3D7_07_v3	859312	2.6998	PF3D7_0719600	60S ribosomal protein L11a, putative
Pf3D7_07_v3	875300	2.68972	PF3D7_0719900	conserved Plasmodium membrane protein, unknown function
Pf3D7_07_v3	1129144	2.6582	PF3D7_0726500	ubiquitin carboxyl-terminal hydrolase, putative
Pf3D7_07_v3	1150885	2.6093	PF3D7_0727000	vacuolar protein sorting-associated protein 53, putative
Pf3D7_07_v3	1158210	2.58462	PF3D7_0727200	cysteine desulfurase, putative
Pf3D7_07_v3	1391595	2.65025	PF3D7_0732200	rifin
Pf3D7_07_v3	1415135	3.02923	PF3D7_0732900	rifin
Pf3D7_08_v3	28031	3.12029	PF3D7_0800100	erythrocyte membrane protein 1, PfEMP1
Pf3D7_08_v3	30634	4.34937	PF3D7_0800200	erythrocyte membrane protein 1, PfEMP1
Pf3D7_08_v3	56797	2.85574	PF3D7_0800500	rifin
Pf3D7_08_v3	228259	2.55882	PF3D7_0803600	conserved Plasmodium protein, unknown function
Pf3D7_08_v3	265692	2.84789	PF3D7_0804500	conserved Plasmodium membrane protein, unknown function
Pf3D7_08_v3	423618	2.70646	PF3D7_0808400	coatomer subunit epsilon, putative
Pf3D7_08_v3	443131	3.05491	PF3D7_0808700	erythrocyte membrane protein 1, PfEMP1
Pf3D7_08_v3	454720	3.07665	PF3D7_0808900	rifin
Pf3D7_08_v3	460776	3.29007	PF3D7_0809100	erythrocyte membrane protein 1, PfEMP1
Pf3D7_08_v3	637764	2.8721	PF3D7_0812900	conserved Plasmodium protein, unknown function
Pf3D7_08_v3	845420	2.64297	PF3D7_0818600	BEM46-like protein, putative
Pf3D7_08_v3	1099848	2.60381	PF3D7_0825500	protein KRI1, putative
Pf3D7_08_v3	1169621	3.9041	PF3D7_0827000	ATP-dependent RNA helicase DBP10, putative
Pf3D7_08_v3	1213724	2.63843	PF3D7_0828100	conserved Plasmodium protein, unknown function
Pf3D7_08_v3	1311041	2.63544	PF3D7_0830800	surface-associated interspersed protein 8.2 (SURFIN 8.2)
Pf3D7_08_v3	1345110	2.56647	PF3D7_0831400	Plasmodium exported protein, unknown function
Pf3D7_08_v3	1362722	4.06592	PF3D7_0831600	cytoadherence linked asexual protein 8
Pf3D7_08_v3	1414960	3.10798	PF3D7_0832900	stevor
Pf3D7_08_v3	1421296	3.76756	PF3D7_0833100	rifin
Pf3D7_08_v3	1433863	2.59688	PF3D7_0833400	rifin
Pf3D7_08_v3	1442954	3.01241	PF3D7_0833500	erythrocyte membrane protein 1, PfEMP1
Pf3D7_09_v3	24094	2.81006	PF3D7_0900100	erythrocyte membrane protein 1, PfEMP1
Pf3D7_09_v3	30817	2.52217	PF3D7_0900200	rifin
Pf3D7_09_v3	43362	2.85932	PF3D7_0900500	rifin
Pf3D7_09_v3	46206	2.70785	PF3D7_0900600	rifin
Pf3D7_09_v3	50735	2.71616	PF3D7_0900700	rifin
Pf3D7_09_v3	55247	3.61579	PF3D7_0900900	stevor
Pf3D7_09_v3	62152	2.99587	PF3D7_0901100	rifin
Pf3D7_09_v3	124102	2.80964	PF3D7_0902800	serine repeat antigen 9
Pf3D7_09_v3	127665	2.62257	PF3D7_0902900	conserved Plasmodium protein, unknown function
Pf3D7_09_v3	203167	2.99192	PF3D7_0904300	conserved protein, unknown function
Pf3D7_09_v3	564576	4.25556	PF3D7_0912800	tRNA (adenine(58)-N(1))-methyltransferase non-catalytic subunit TRM6, putative
Pf3D7_09_v3	599072	3.66887	PF3D7_0914000	pseudouridylate synthase, putative
Pf3D7_09_v3	847080	3.00427	PF3D7_0920600	conserved Plasmodium protein, unknown function
Pf3D7_09_v3	882490	2.70254	PF3D7_0921600	tetratricopeptide repeat protein, putative
Pf3D7_09_v3	890686	3.10923	PF3D7_0922000	dynein intermediate chain, putative
Pf3D7_09_v3	996075	2.50032	PF3D7_0924500	conserved Plasmodium membrane protein, unknown function
Pf3D7_09_v3	1046034	2.95865	PF3D7_0926000	protein kinase, putative
Pf3D7_09_v3	1072857	2.70345	PF3D7_0926400	monocarboxylate transporter, putative
Pf3D7_09_v3	1097950	2.89771	PF3D7_0926900	replication termination factor, putative
Pf3D7_09_v3	1110731	2.58626	PF3D7_0927200	zinc finger protein, putative
Pf3D7_09_v3	1157912	2.53451	PF3D7_0928800	serine/threonine protein kinase, putative
Pf3D7_09_v3	1206838	2.67624	PF3D7_0930300	merozoite surface protein 1
Pf3D7_09_v3	1265760	3.16578	PF3D7_0931500	conserved Plasmodium protein, unknown function
Pf3D7_09_v3	1468665	2.50599	PF3D7_0937100	Plasmodium exported protein, unknown function
Pf3D7_09_v3	1474810	2.63963	PF3D7_0937300	rifin
Pf3D7_09_v3	1481287	2.5089	PF3D7_0937500	rifin
Pf3D7_09_v3	1489639	2.90019	PF3D7_0937600	erythrocyte membrane protein 1, PfEMP1
Pf3D7_09_v3	1495962	2.50071	PF3D7_0937800	erythrocyte membrane protein 1, PfEMP1
Pf3D7_10_v3	42260	3.65225	PF3D7_1000300	rifin
Pf3D7_10_v3	45289	3.11519	PF3D7_1000400	rifin
Pf3D7_10_v3	51693	2.93462	PF3D7_1000600	rifin
Pf3D7_10_v3	74759	2.72226	PF3D7_1001400	exported lipase 1
Pf3D7_10_v3	202185	2.66932	PF3D7_1004300	E3 ubiquitin-protein ligase, putative
Pf3D7_10_v3	387468	2.66037	PF3D7_1009600	protein phosphatase PPM10, putative
Pf3D7_10_v3	694065	2.51466	PF3D7_1017200	enoyl-CoA hydratase-related protein, putative
Pf3D7_10_v3	877810	3.02074	PF3D7_1021700	conserved Plasmodium membrane protein, unknown function
Pf3D7_10_v3	898645	3.31131	PF3D7_1021800	schizont egress antigen-1
Pf3D7_10_v3	927900	2.65939	PF3D7_1022200	conserved Plasmodium membrane protein, unknown function
Pf3D7_10_v3	998807	3.20832	PF3D7_1023900	chromodomain-helicase-DNA-binding protein 1 homolog, putative
Pf3D7_10_v3	1035521	3.67945	PF3D7_1024800	exported protein 3
Pf3D7_10_v3	1069038	2.63614	PF3D7_1025500	conserved Plasmodium protein, unknown function
Pf3D7_10_v3	1262628	2.56655	PF3D7_1031300	conserved Plasmodium protein, unknown function
Pf3D7_10_v3	1265828	2.58703	PF3D7_1031400	OTU-like cysteine protease
Pf3D7_10_v3	1392353	2.66425	PF3D7_1035100	probable protein, unknown function
Pf3D7_10_v3	1436484	2.76112	PF3D7_1036400	liver stage antigen 1
Pf3D7_10_v3	1538062	2.69719	PF3D7_1038400	gametocyte-specific protein
Pf3D7_10_v3	1606430	3.55255	PF3D7_1040200	stevor
Pf3D7_10_v3	1609931	4.02891	PF3D7_1040300	rifin
Pf3D7_10_v3	1613045	3.08988	PF3D7_1040400	rifin
Pf3D7_10_v3	1622890	2.6152	PF3D7_1040700	rifin
Pf3D7_10_v3	1626239	2.55162	PF3D7_1040800	rifin
Pf3D7_10_v3	1649546	3.75683	PF3D7_1041300	erythrocyte membrane protein 1, PfEMP1
Pf3D7_11_v3	28672	3.5616	PF3D7_1100100	erythrocyte membrane protein 1, PfEMP1
Pf3D7_11_v3	35806	3.00623	PF3D7_1100200	erythrocyte membrane protein 1, PfEMP1
Pf3D7_11_v3	51804	2.81492	PF3D7_1100500	rifin
Pf3D7_11_v3	60978	3.07657	PF3D7_1100900	exported protein family 1, pseudogene
Pf3D7_11_v3	64725	2.52774	PF3D7_1101000	erythrocyte membrane protein 1 (PfEMP1), pseudogene
Pf3D7_11_v3	70554	2.86559	PF3D7_1101200	rifin
Pf3D7_11_v3	171587	2.80593	PF3D7_1103800	CCR4-NOT transcription complex subunit 1, putative
Pf3D7_11_v3	197822	2.70425	PF3D7_1104400	thioredoxin-like mero protein
Pf3D7_11_v3	269247	5.28883	PF3D7_1106500	conserved Plasmodium protein, unknown function
Pf3D7_11_v3	418749	2.56357	PF3D7_1110400	RNA-binding protein, putative
Pf3D7_11_v3	592816	3.55261	PF3D7_1115700	cysteine proteinase falcipain 2a
Pf3D7_11_v3	711507	2.53612	PF3D7_1118700	myosin light chain B
Pf3D7_11_v3	1120093	2.70253	PF3D7_1128900	conserved protein, unknown function
Pf3D7_11_v3	1228092	5.10798	PF3D7_1131800	oxysterol-binding protein, putative
Pf3D7_11_v3	1295076	2.54484	PF3D7_1133400	apical membrane antigen 1
Pf3D7_11_v3	1410711	2.76004	PF3D7_1136000	conserved Plasmodium protein, unknown function
Pf3D7_11_v3	1683900	2.98342	PF3D7_1142100	conserved Plasmodium protein, unknown function
Pf3D7_11_v3	1792109	2.58339	PF3D7_1145200	serine/threonine protein kinase, putative
Pf3D7_11_v3	1902786	2.53717	PF3D7_1147800	membrane associated erythrocyte binding-like protein
Pf3D7_11_v3	1953783	3.8763	PF3D7_1149000	antigen 332, DBL-like protein
Pf3D7_11_v3	1986193	2.65636	PF3D7_1149400	Plasmodium exported protein, unknown function
Pf3D7_11_v3	2002933	3.15958	PF3D7_1149600	DnaJ protein, putative
Pf3D7_11_v3	2010634	3.10926	PF3D7_1149900	stevor
Pf3D7_11_v3	2014291	2.97789	PF3D7_1150000	rifin
Pf3D7_11_v3	2015989	2.76161	PF3D7_1150100	rifin, pseudogene
Pf3D7_11_v3	2019606	2.91911	PF3D7_1150200	rifin
Pf3D7_11_v3	2026492	3.426	PF3D7_1150400	erythrocyte membrane protein 1, PfEMP1
Pf3D7_12_v3	20022	2.89571	PF3D7_1200100	erythrocyte membrane protein 1, PfEMP1
Pf3D7_12_v3	30257	2.59984	PF3D7_1200300	rifin
Pf3D7_12_v3	35098	3.48693	PF3D7_1200400	erythrocyte membrane protein 1, PfEMP1
Pf3D7_12_v3	44266	3.1941	PF3D7_1200500	rifin
Pf3D7_12_v3	47669	3.099	PF3D7_1200600	erythrocyte membrane protein 1, PfEMP1
Pf3D7_12_v3	63256	2.55783	PF3D7_1200700	acyl-CoA synthetase
Pf3D7_12_v3	123937	2.49756	PF3D7_1202300	dynein heavy chain, putative
Pf3D7_12_v3	200505	2.80338	PF3D7_1204100	conserved Plasmodium protein, unknown function
Pf3D7_12_v3	334029	2.60738	PF3D7_1207200	conserved Plasmodium protein, unknown function
Pf3D7_12_v3	354660	2.96219	PF3D7_1207800	conserved Plasmodium protein, unknown function
Pf3D7_12_v3	546065	2.58958	PF3D7_1212300	WD repeat-containing protein, putative
Pf3D7_12_v3	698136	2.97381	PF3D7_1217700	conserved Plasmodium protein, unknown function
Pf3D7_12_v3	769374	2.92105	PF3D7_1219300	erythrocyte membrane protein 1, PfEMP1
Pf3D7_12_v3	779829	2.85399	PF3D7_1219400	erythrocyte membrane protein 1 (PfEMP1), pseudogene
Pf3D7_12_v3	1176502	2.55175	PF3D7_1228800	WD repeat-containing protein, putative
Pf3D7_12_v3	1415823	2.99172	PF3D7_1234100	bromodomain protein, putative
Pf3D7_12_v3	1699853	4.34619	PF3D7_1240300	erythrocyte membrane protein 1, PfEMP1
Pf3D7_12_v3	1704740	2.50833	PF3D7_1240400	erythrocyte membrane protein 1, PfEMP1
Pf3D7_12_v3	1726994	2.74351	PF3D7_1240600	erythrocyte membrane protein 1, PfEMP1
Pf3D7_12_v3	1737490	3.2048	PF3D7_1240900	erythrocyte membrane protein 1, PfEMP1
Pf3D7_12_v3	1854885	3.01016	PF3D7_1244200	RNA polymerase II transcription factor B subunit 2, putative
Pf3D7_12_v3	2038062	2.90254	PF3D7_1249800	THO complex subunit 2, putative
Pf3D7_12_v3	2215527	2.49817	PF3D7_1254400	rifin
Pf3D7_12_v3	2218490	2.9253	PF3D7_1254500	rifin
Pf3D7_12_v3	2225290	3.14271	PF3D7_1254700	rifin
Pf3D7_12_v3	2229111	2.64668	PF3D7_1254800	rifin
Pf3D7_12_v3	2234862	2.52871	PF3D7_1255000	rifin
Pf3D7_12_v3	2238606	2.98197	PF3D7_1255100	rifin
Pf3D7_12_v3	2244524	2.72913	PF3D7_1255200	erythrocyte membrane protein 1, PfEMP1
Pf3D7_13_v3	31203	2.80343	PF3D7_1300200	rifin
Pf3D7_13_v3	40134	3.53269	PF3D7_1300300	erythrocyte membrane protein 1, PfEMP1
Pf3D7_13_v3	51598	2.65912	PF3D7_1300500	rifin
Pf3D7_13_v3	58060	3.09782	PF3D7_1300700	rifin
Pf3D7_13_v3	66460	2.56076	PF3D7_1301000	rifin, pseudogene
Pf3D7_13_v3	516385	3.01231	PF3D7_1312100	GYF domain-containing protein, putative
Pf3D7_13_v3	537873	3.42095	PF3D7_1312800	conserved Plasmodium protein, unknown function
Pf3D7_13_v3	585306	2.77651	PF3D7_1313600	conserved protein, unknown function
Pf3D7_13_v3	926316	3.95316	PF3D7_1322100	histone-lysine N-methyltransferase SET2
Pf3D7_13_v3	958425	2.91549	PF3D7_1322700	conserved Plasmodium protein, unknown function
Pf3D7_13_v3	1053434	2.65792	PF3D7_1325400	conserved Plasmodium protein, unknown function
Pf3D7_13_v3	1074626	2.51467	PF3D7_1325800	conserved Plasmodium protein, unknown function
Pf3D7_13_v3	1102917	4.14018	PF3D7_1326500	conserved Plasmodium protein, unknown function
Pf3D7_13_v3	1404127	2.94855	PF3D7_1334400	MSP7-like protein
Pf3D7_13_v3	1406105	2.89557	PF3D7_1334500	MSP7-like protein
Pf3D7_13_v3	1419448	2.87984	PF3D7_1335100	merozoite surface protein 7
Pf3D7_13_v3	1465680	2.54223	PF3D7_1335900	thrombospondin-related anonymous protein
Pf3D7_13_v3	1600477	2.8734	PF3D7_1339900	ABC transporter B family member 5, putative
Pf3D7_13_v3	1687941	2.58249	PF3D7_1342900	AP2 domain transcription factor, putative
Pf3D7_13_v3	1721302	3.25015	PF3D7_1343500	conserved protein, unknown function
Pf3D7_13_v3	1726432	2.64161	PF3D7_1343700	kelch protein K13
Pf3D7_13_v3	1903309	3.22365	PF3D7_1347600	conserved protein, unknown function
Pf3D7_13_v3	1983996	2.55107	PF3D7_1349400	cytidine and deoxycytidylate deaminase, putative
Pf3D7_13_v3	2017361	2.70586	PF3D7_1350500	conserved Plasmodium protein, unknown function
Pf3D7_13_v3	2266150	3.59946	PF3D7_1357000	elongation factor 1-alpha
Pf3D7_13_v3	2441079	3.13485	PF3D7_1360900	RNA-binding protein, putative
Pf3D7_13_v3	2643467	3.27873	PF3D7_1366300	conserved Plasmodium protein, unknown function
Pf3D7_13_v3	2731435	3.68178	PF3D7_1368800	DNA repair endonuclease XPF, putative
Pf3D7_13_v3	2861306	2.52151	PF3D7_1372700	rifin
Pf3D7_13_v3	2864541	2.68918	PF3D7_1372800	stevor
Pf3D7_13_v3	2865970	2.63836	PF3D7_1372900	erythrocyte membrane protein 1 (PfEMP1), exon 2, pseudogene
Pf3D7_13_v3	2869311	3.30561	PF3D7_1373000	rifin
Pf3D7_13_v3	2882125	2.60162	PF3D7_1373400	rifin
Pf3D7_14_v3	7944	2.55869	PF3D7_1400200	rifin
Pf3D7_14_v3	11884	2.57855	PF3D7_1400300	rifin
Pf3D7_14_v3	102282	2.8477	PF3D7_1402800	conserved Plasmodium protein, unknown function
Pf3D7_14_v3	339530	2.57655	PF3D7_1408700	conserved protein, unknown function
Pf3D7_14_v3	542228	2.58421	PF3D7_1413700	conserved Plasmodium protein, unknown function
Pf3D7_14_v3	757469	2.90056	PF3D7_1417900	ATP synthase-associated protein, putative
Pf3D7_14_v3	887587	2.60717	PF3D7_1421600	conserved Plasmodium protein, unknown function
Pf3D7_14_v3	1010972	2.57121	PF3D7_1425800	conserved Plasmodium protein, unknown function
Pf3D7_14_v3	1045494	2.63616	PF3D7_1426800	conserved Plasmodium protein, unknown function
Pf3D7_14_v3	1145028	3.19869	PF3D7_1429200	AP2 domain transcription factor AP2-O3, putative
Pf3D7_14_v3	1162822	2.49839	PF3D7_1429400	rRNA (adenosine-2'-O-)-methyltransferase, putative
Pf3D7_14_v3	1325162	2.66678	PF3D7_1433400	zinc finger protein, putative
Pf3D7_14_v3	1383526	2.61301	PF3D7_1434500	dynein-related AAA-type ATPase, putative
Pf3D7_14_v3	1582986	3.15137	PF3D7_1439100	DEAD/DEAH box helicase, putative
Pf3D7_14_v3	1643052	3.05021	PF3D7_1440200	stromal-processing peptidase, putative
Pf3D7_14_v3	1654049	2.83316	PF3D7_1440500	allantoicase, putative
Pf3D7_14_v3	1947805	2.62891	PF3D7_1447800	calponin homology domain-containing protein, putative
Pf3D7_14_v3	2004482	2.79454	PF3D7_1449000	gamete egress and sporozoite traversal protein, putative
Pf3D7_14_v3	2070664	2.73331	PF3D7_1450500	conserved Plasmodium protein, unknown function
Pf3D7_14_v3	2098184	4.30364	PF3D7_1451200	conserved Plasmodium protein, unknown function
Pf3D7_14_v3	2260828	3.07142	PF3D7_1455300	conserved protein, unknown function
Pf3D7_14_v3	2342036	2.69794	PF3D7_1457100	conserved Plasmodium protein, unknown function
Pf3D7_14_v3	2545938	2.71728	PF3D7_1462500	conserved Plasmodium protein, unknown function
Pf3D7_14_v3	2589699	2.62372	PF3D7_1463900	EF-hand calcium-binding domain-containing protein, putative
Pf3D7_14_v3	2605266	2.93474	PF3D7_1464400	zinc finger protein, putative
Pf3D7_14_v3	2699088	2.60098	PF3D7_1466200	early gametocyte enriched phosphoprotein EGXP
Pf3D7_14_v3	2737578	2.70179	PF3D7_1466900	conserved Plasmodium protein, unknown function
Pf3D7_14_v3	2763233	2.97193	PF3D7_1467600	conserved Plasmodium protein, unknown function
Pf3D7_14_v3	3121093	4.77744	PF3D7_1475800	conserved Plasmodium protein, unknown function
Pf3D7_14_v3	3193558	2.98156	PF3D7_1477600	surface-associated interspersed protein 14.1 (SURFIN 14.1)
Pf3D7_14_v3	3235311	2.8871	PF3D7_1478600	EMP1-trafficking protein
Pf3D7_14_v3	3269548	2.55065	PF3D7_1479500	stevor
Pf3D7_14_v3	3277184	4.48931	PF3D7_1479700	rifin
Pf3D7_14_v3	3286457	3.12746	PF3D7_1480000	rifin

## Sheet: Table S4
Table S4. Genes with top 1% (±0.5%) cross population extended haplotype homozygosity value in imported/local populations.
-0.5%						+0.5%
Chr	Core SNP position	XP-EHH value	Gene	Product		Chr	Core SNP position	XP-EHH value	Gene	Product
Pf3D7_01_v3	33233	-3.81831	PF3D7_0100100	erythrocyte membrane protein 1, PfEMP1		Pf3D7_01_v3	38996	2.37087	PF3D7_0100200	rifin
Pf3D7_01_v3	192633	-3.80925	PF3D7_0104300	ubiquitin carboxyl-terminal hydrolase 1, putative		Pf3D7_01_v3	56887	2.35854	PF3D7_0100700	Plasmodium exported protein, unknown function, fragment
Pf3D7_01_v3	349530	-4.28388	PF3D7_0108500	conserved Plasmodium protein, unknown function		Pf3D7_01_v3	66788	2.6222	PF3D7_0101000	rifin
Pf3D7_01_v3	505742	-3.74173	PF3D7_0113300	Plasmodium exported protein (hyp1), unknown function		Pf3D7_01_v3	74790	2.80135	PF3D7_0101300	Pfmc-2TM Maurer's cleft two transmembrane protein
Pf3D7_01_v3	558215	-3.52092	PF3D7_0114500	Plasmodium exported protein (hyp10), unknown function		Pf3D7_01_v3	79807	2.92471	PF3D7_0101500	erythrocyte membrane protein 1 (PfEMP1), exon 2, pseudogene
Pf3D7_01_v3	592568	-4.25062	PF3D7_0115200	rifin		Pf3D7_01_v3	141185	2.79816	PF3D7_0103200	nucleoside transporter 4
Pf3D7_01_v3	609608	-3.71685	PF3D7_0115700	erythrocyte membrane protein 1, PfEMP1		Pf3D7_01_v3	288309	2.50757	PF3D7_0106800	ras-related protein Rab-5C
Pf3D7_02_v3	41991	-3.66586	PF3D7_0200500	rifin		Pf3D7_01_v3	352600	2.69137	PF3D7_0108700	secreted ookinete protein, putative
Pf3D7_02_v3	131703	-4.78022	PF3D7_0202600	nucleic acid binding protein, putative		Pf3D7_01_v3	548092	2.53021	PF3D7_0114100	Pfmc-2TM Maurer's cleft two transmembrane protein
Pf3D7_02_v3	843209	-4.6362	PF3D7_0220800	cytoadherence linked asexual protein 2		Pf3D7_01_v3	580178	2.38792	PF3D7_0115000	surface-associated interspersed protein 1.3 (SURFIN 1.3)
Pf3D7_02_v3	905566	-3.40502	PF3D7_0223100	rifin		Pf3D7_01_v3	604661	2.30562	PF3D7_0115600	rifin
Pf3D7_03_v3	37443	-3.60153	PF3D7_0300100	erythrocyte membrane protein 1, PfEMP1		Pf3D7_01_v3	608482	2.40154	PF3D7_0115700	erythrocyte membrane protein 1, PfEMP1
Pf3D7_03_v3	62114	-3.45355	PF3D7_0300700	rifin		Pf3D7_02_v3	33044	2.43429	PF3D7_0200200	rifin
Pf3D7_03_v3	552305	-7.01038	PF3D7_0313600	conserved Plasmodium protein, unknown function		Pf3D7_02_v3	54963	2.62474	PF3D7_0200900	stevor, pseudogene
Pf3D7_03_v3	907924	-3.57642	PF3D7_0321700	conserved Plasmodium protein, unknown function		Pf3D7_02_v3	60319	2.38105	PF3D7_0201100	Plasmodium exported protein, unknown function, fragment
Pf3D7_03_v3	1016677	-5.15959	PF3D7_0324400	rifin		Pf3D7_02_v3	66889	3.06988	PF3D7_0201300	stevor
Pf3D7_03_v3	1036497	-4.90193	PF3D7_0324900	erythrocyte membrane protein 1, PfEMP1		Pf3D7_02_v3	235390	2.61087	PF3D7_0205900	26S proteasome regulatory subunit RPN1, putative
Pf3D7_04_v3	29342	-3.85388	PF3D7_0400100	erythrocyte membrane protein 1, PfEMP1		Pf3D7_02_v3	777466	2.39915	PF3D7_0219500	pseudouridine synthase, putative
Pf3D7_04_v3	51962	-8.01662	PF3D7_0400400	erythrocyte membrane protein 1, PfEMP1		Pf3D7_02_v3	834663	2.33193	PF3D7_0220700	Plasmodium exported protein (hyp9), unknown function
Pf3D7_04_v3	63585	-3.66018	PF3D7_0400700	rifin		Pf3D7_02_v3	874972	3.67751	PF3D7_0221900	erythrocyte membrane protein 1 (PfEMP1), pseudogene
Pf3D7_04_v3	73501	-4.62663	PF3D7_0401000	rifin		Pf3D7_02_v3	878818	3.40648	PF3D7_0222100	Pfmc-2TM Maurer's cleft two transmembrane protein
Pf3D7_04_v3	83114	-3.41311	PF3D7_0401300	rifin		Pf3D7_02_v3	886842	3.49508	PF3D7_0222400	rifin, pseudogene
Pf3D7_04_v3	92717	-4.67906	PF3D7_0401600	rifin		Pf3D7_02_v3	890661	2.33144	PF3D7_0222500	rifin
Pf3D7_04_v3	156720	-5.51781	PF3D7_0402500	rifin, pseudogene		Pf3D7_03_v3	52498	2.53798	PF3D7_0300400	stevor
Pf3D7_04_v3	285476	-4.54189	PF3D7_0405300	liver specific protein 2, putative		Pf3D7_03_v3	55545	2.58466	PF3D7_0300500	rifin
Pf3D7_04_v3	466484	-3.42865	PF3D7_0410000	erythrocyte vesicle protein 1		Pf3D7_03_v3	122486	2.85767	PF3D7_0302200	cytoadherence linked asexual protein 3.2
Pf3D7_04_v3	549058	-3.77201	PF3D7_0412400	erythrocyte membrane protein 1, PfEMP1		Pf3D7_03_v3	137955	2.56958	PF3D7_0302500	cytoadherence linked asexual protein 3.1
Pf3D7_04_v3	564791	-4.83876	PF3D7_0412700	erythrocyte membrane protein 1, PfEMP1		Pf3D7_03_v3	295307	2.48723	PF3D7_0306300	glutaredoxin 1
Pf3D7_04_v3	972107	-3.71675	PF3D7_0421300	erythrocyte membrane protein 1, PfEMP1		Pf3D7_03_v3	629262	2.30341	PF3D7_0315300	conserved Plasmodium protein, unknown function
Pf3D7_04_v3	1161638	-6.16452	PF3D7_0425800	erythrocyte membrane protein 1, PfEMP1		Pf3D7_03_v3	763645	2.53441	PF3D7_0318400	conserved Plasmodium protein, unknown function
Pf3D7_05_v3	33279	-4.12635	PF3D7_0500400	rifin		Pf3D7_03_v3	1003526	2.71763	PF3D7_0323900	erythrocyte membrane protein 1 (PfEMP1), exon 2, pseudogene
Pf3D7_05_v3	1339158	-4.05483	PF3D7_0533100	erythrocyte membrane protein 1 (PfEMP1), pseudogene		Pf3D7_03_v3	1007728	2.43896	PF3D7_0324100	Pfmc-2TM Maurer's cleft two transmembrane protein
Pf3D7_06_v3	7621	-5.03825	PF3D7_0600200	erythrocyte membrane protein 1, PfEMP1		Pf3D7_03_v3	1024963	2.64656	PF3D7_0324700	erythrocyte membrane protein 1 (PfEMP1), exon 2, pseudogene
Pf3D7_06_v3	32169	-4.90859	PF3D7_0600700	rifin		Pf3D7_03_v3	1030916	2.57941	PF3D7_0324900	erythrocyte membrane protein 1, PfEMP1
Pf3D7_06_v3	340639	-4.5541	PF3D7_0608100	conserved Plasmodium protein, unknown function		Pf3D7_04_v3	45573	3.44174	PF3D7_0400400	erythrocyte membrane protein 1, PfEMP1
Pf3D7_06_v3	566745	-3.70057	PF3D7_0613800	AP2 domain transcription factor, putative		Pf3D7_04_v3	89385	2.49746	PF3D7_0401500	stevor, pseudogene
Pf3D7_06_v3	1341714	-5.06124	PF3D7_0632200	rifin		Pf3D7_04_v3	388351	2.3451	PF3D7_0407800	conserved Plasmodium protein, unknown function
Pf3D7_06_v3	1363558	-5.30946	PF3D7_0632500	erythrocyte membrane protein 1, PfEMP1		Pf3D7_04_v3	404728	2.48746	PF3D7_0408300	zinc finger Ran-binding domain-containing protein 2, putative
Pf3D7_06_v3	1382375	-3.5626	PF3D7_0632800	erythrocyte membrane protein 1, PfEMP1		Pf3D7_04_v3	560308	2.76652	PF3D7_0412600	rifin, pseudogene
Pf3D7_07_v3	20716	-4.20934	PF3D7_0700100	erythrocyte membrane protein 1, PfEMP1		Pf3D7_04_v3	603790	2.44109	PF3D7_0413200	rifin
Pf3D7_07_v3	30674	-3.40596	PF3D7_0700200	rifin		Pf3D7_04_v3	667322	2.41714	PF3D7_0414900	armadillo-domain containing rhoptry protein
Pf3D7_07_v3	341505	-3.75023	PF3D7_0707300	rhoptry-associated membrane antigen		Pf3D7_04_v3	843743	2.44998	PF3D7_0418800	MOLO1 domain-containing protein, putative
Pf3D7_07_v3	466156	-3.5643	PF3D7_0710200	conserved Plasmodium protein, unknown function		Pf3D7_04_v3	870844	2.49205	PF3D7_0419600	ran-specific GTPase-activating protein 1, putative
Pf3D7_07_v3	515362	-3.98031	PF3D7_0711700	erythrocyte membrane protein 1, PfEMP1		Pf3D7_04_v3	969709	2.43642	PF3D7_0421300	erythrocyte membrane protein 1, PfEMP1
Pf3D7_07_v3	558901	-5.07845	PF3D7_0712400	erythrocyte membrane protein 1, PfEMP1		Pf3D7_04_v3	979998	2.74272	PF3D7_0421400	Plasmodium RNA of unknown function RUF6
Pf3D7_07_v3	586256	-3.86852	PF3D7_0712800	erythrocyte membrane protein 1, PfEMP1		Pf3D7_04_v3	982109	3.13597	PF3D7_0421500	rifin, pseudogene
Pf3D7_07_v3	594241	-3.83607	PF3D7_0712900	erythrocyte membrane protein 1, PfEMP1		Pf3D7_04_v3	1049595	2.30078	PF3D7_0423100	AP-4 complex subunit sigma, putative
Pf3D7_07_v3	753937	-5.58691	PF3D7_0717400	queuine tRNA-ribosyltransferase, putative		Pf3D7_04_v3	1078204	2.62079	PF3D7_0423900	probable protein, unknown function
Pf3D7_07_v3	868480	-3.81871	PF3D7_0719900	conserved Plasmodium membrane protein, unknown function		Pf3D7_04_v3	1167722	3.32057	PF3D7_0425800	erythrocyte membrane protein 1, PfEMP1
Pf3D7_07_v3	1424103	-3.72205	PF3D7_0733000	erythrocyte membrane protein 1, PfEMP1		Pf3D7_05_v3	389008	2.48744	PF3D7_0509300	conserved Plasmodium protein, unknown function
Pf3D7_08_v3	23207	-4.09438	PF3D7_0800100	erythrocyte membrane protein 1, PfEMP1		Pf3D7_05_v3	406557	2.40208	PF3D7_0509700	conserved Plasmodium protein, unknown function
Pf3D7_08_v3	35746	-3.65053	PF3D7_0800200	erythrocyte membrane protein 1, PfEMP1		Pf3D7_05_v3	590422	2.35434	PF3D7_0514000	tubulin--tyrosine ligase, putative
Pf3D7_08_v3	44542	-4.58754	PF3D7_0800300	erythrocyte membrane protein 1, PfEMP1		Pf3D7_05_v3	614743	2.33093	PF3D7_0514700	MORN repeat protein, putative
Pf3D7_08_v3	57063	-3.9453	PF3D7_0800500	rifin		Pf3D7_05_v3	977070	2.64483	PF3D7_0523500	dynein light chain Tctex-type, putative
Pf3D7_08_v3	85770	-3.4446	PF3D7_0801000	Plasmodium exported protein (PHISTc), unknown function		Pf3D7_06_v3	29881	2.53909	PF3D7_0600600	erythrocyte membrane protein 1 (PfEMP1), exon 2
Pf3D7_08_v3	432321	-3.9731	PF3D7_0808600	erythrocyte membrane protein 1, PfEMP1		Pf3D7_06_v3	39533	2.93935	PF3D7_0600900	rifin, pseudogene
Pf3D7_08_v3	444199	-4.61361	PF3D7_0808700	erythrocyte membrane protein 1, PfEMP1		Pf3D7_06_v3	257954	2.3834	PF3D7_0606100	RNA-binding protein, putative
Pf3D7_08_v3	454667	-3.96881	PF3D7_0808900	rifin		Pf3D7_06_v3	307894	2.55853	PF3D7_0607400	G-protein associated signal transduction protein, putative
Pf3D7_08_v3	459705	-6.56002	PF3D7_0809100	erythrocyte membrane protein 1, PfEMP1		Pf3D7_06_v3	336483	2.51091	PF3D7_0608000	diphthine methyltransferase, putative
Pf3D7_08_v3	1014708	-3.45855	PF3D7_0823000	serine/threonine protein kinase VPS15, putative		Pf3D7_06_v3	538481	2.43201	PF3D7_0613100	conserved Plasmodium protein, unknown function
Pf3D7_08_v3	1362726	-10.865	PF3D7_0831600	cytoadherence linked asexual protein 8		Pf3D7_06_v3	613409	2.32588	PF3D7_0614700	conserved Plasmodium protein, unknown function
Pf3D7_08_v3	1418077	-5.3165	PF3D7_0833000	rifin		Pf3D7_06_v3	723620	2.51908	PF3D7_0617400	erythrocyte membrane protein 1, PfEMP1
Pf3D7_08_v3	1433423	-3.70962	PF3D7_0833400	rifin		Pf3D7_06_v3	738886	2.46064	PF3D7_0617600	stevor
Pf3D7_09_v3	23952	-4.62887	PF3D7_0900100	erythrocyte membrane protein 1, PfEMP1		Pf3D7_06_v3	897523	2.53677	PF3D7_0622000	conserved Plasmodium protein, unknown function
Pf3D7_09_v3	46460	-4.54421	PF3D7_0900600	rifin		Pf3D7_06_v3	1058419	2.42015	PF3D7_0626100	oxidoreductase, short-chain dehydrogenase family, putative
Pf3D7_09_v3	55259	-3.61144	PF3D7_0900900	stevor		Pf3D7_06_v3	1299304	2.35576	PF3D7_0631100	Plasmodium exported protein (PHISTb), unknown function
Pf3D7_09_v3	68156	-4.36224	PF3D7_0901300	rifin		Pf3D7_06_v3	1314883	2.5139	PF3D7_0631200	erythrocyte membrane protein 1 (PfEMP1), pseudogene
Pf3D7_09_v3	203070	-3.97009	PF3D7_0904300	conserved protein, unknown function		Pf3D7_06_v3	1354062	2.59328	PF3D7_0632500	erythrocyte membrane protein 1, PfEMP1
Pf3D7_09_v3	1499240	-4.10318	PF3D7_0937800	erythrocyte membrane protein 1, PfEMP1		Pf3D7_06_v3	1369086	2.29871	PF3D7_0632600	rifin, pseudogene
Pf3D7_10_v3	31214	-3.5209	PF3D7_1000100	erythrocyte membrane protein 1, PfEMP1		Pf3D7_06_v3	1372840	2.54827	PF3D7_0632700	rifin
Pf3D7_10_v3	38813	-4.29763	PF3D7_1000200	rifin		Pf3D7_06_v3	1374853	2.72569	PF3D7_0632800	erythrocyte membrane protein 1, PfEMP1
Pf3D7_10_v3	45003	-3.82882	PF3D7_1000400	rifin		Pf3D7_07_v3	36961	2.40696	PF3D7_0700400	stevor
Pf3D7_11_v3	25783	-3.72831	PF3D7_1100100	erythrocyte membrane protein 1, PfEMP1		Pf3D7_07_v3	53617	2.94528	PF3D7_0701000	erythrocyte membrane protein 1 (PfEMP1), pseudogene
Pf3D7_11_v3	500299	-3.47566	PF3D7_1113000	conserved Plasmodium protein, unknown function		Pf3D7_07_v3	71341	3.09271	PF3D7_0701600	Pfmc-2TM Maurer's cleft two transmembrane protein
Pf3D7_11_v3	2027241	-6.21482	PF3D7_1150400	erythrocyte membrane protein 1, PfEMP1		Pf3D7_07_v3	144501	2.31024	PF3D7_0703600	conserved protein, unknown function
Pf3D7_12_v3	19998	-4.25981	PF3D7_1200100	erythrocyte membrane protein 1, PfEMP1		Pf3D7_07_v3	290167	2.78347	PF3D7_0705900	ATP synthase subunit C, putative
Pf3D7_12_v3	35255	-5.32347	PF3D7_1200400	erythrocyte membrane protein 1, PfEMP1		Pf3D7_07_v3	511998	2.46024	PF3D7_0711700	erythrocyte membrane protein 1, PfEMP1
Pf3D7_12_v3	49431	-6.82301	PF3D7_1200600	erythrocyte membrane protein 1, PfEMP1		Pf3D7_07_v3	523229	2.3263	PF3D7_0711800	Plasmodium RNA of unknown function RUF6
Pf3D7_12_v3	779493	-3.63014	PF3D7_1219400	erythrocyte membrane protein 1 (PfEMP1), pseudogene		Pf3D7_07_v3	525583	2.67124	PF3D7_0711900	rifin, pseudogene
Pf3D7_12_v3	1699822	-5.19478	PF3D7_1240300	erythrocyte membrane protein 1, PfEMP1		Pf3D7_07_v3	553211	2.58478	PF3D7_0712400	erythrocyte membrane protein 1, PfEMP1
Pf3D7_12_v3	1740433	-5.40971	PF3D7_1240900	erythrocyte membrane protein 1, PfEMP1		Pf3D7_07_v3	564090	3.11384	PF3D7_0712500	rifin, pseudogene
Pf3D7_12_v3	2169750	-3.44976	PF3D7_1253000	gametocyte erythrocyte cytosolic protein		Pf3D7_07_v3	887336	2.327	PF3D7_0720500	conserved Plasmodium protein, unknown function
Pf3D7_12_v3	2199503	-4.21396	PF3D7_1253900	Plasmodium exported protein (PHISTa), unknown function, pseudogene		Pf3D7_07_v3	891906	2.36418	PF3D7_0720700	phosphoinositide-binding protein, putative
Pf3D7_12_v3	2215551	-3.65859	PF3D7_1254400	rifin		Pf3D7_07_v3	1216259	2.51832	PF3D7_0728500	conserved Plasmodium protein, unknown function
Pf3D7_12_v3	2225406	-3.90218	PF3D7_1254700	rifin		Pf3D7_07_v3	1397627	2.35465	PF3D7_0732300	rifin
Pf3D7_12_v3	2238773	-4.13117	PF3D7_1255100	rifin		Pf3D7_07_v3	1400273	2.59828	PF3D7_0732400	rifin
Pf3D7_12_v3	2244319	-4.78571	PF3D7_1255200	erythrocyte membrane protein 1, PfEMP1		Pf3D7_08_v3	29764	2.48098	PF3D7_0800200	erythrocyte membrane protein 1, PfEMP1
Pf3D7_13_v3	41534	-4.90962	PF3D7_1300300	erythrocyte membrane protein 1, PfEMP1		Pf3D7_08_v3	57519	2.54447	PF3D7_0800500	rifin
Pf3D7_13_v3	57588	-3.86793	PF3D7_1300700	rifin		Pf3D7_08_v3	66744	2.77058	PF3D7_0800700	surface-associated interspersed protein 8.3 (SURFIN 8.3)
Pf3D7_14_v3	7675	-3.7723	PF3D7_1400200	rifin		Pf3D7_08_v3	202230	2.49127	PF3D7_0803100	U3 small nucleolar RNA-associated protein 14, putative
Pf3D7_14_v3	24499	-3.71228	PF3D7_1400700	stevor		Pf3D7_08_v3	226976	2.37345	PF3D7_0803600	conserved Plasmodium protein, unknown function
Pf3D7_14_v3	903885	-4.5529	PF3D7_1422400	conserved Plasmodium protein, unknown function		Pf3D7_08_v3	334190	2.51576	PF3D7_0806200	Dpy-19-like C-mannosyltransferase, putative
Pf3D7_14_v3	2004730	-3.72626	PF3D7_1449000	gamete egress and sporozoite traversal protein, putative		Pf3D7_08_v3	614554	2.3404	PF3D7_0812220	GTPase, putative
Pf3D7_14_v3	2032842	-3.42727	PF3D7_1449500	AP2 domain transcription factor AP2-O5, putative		Pf3D7_08_v3	883779	2.80309	PF3D7_0819500	conserved protein, unknown function
Pf3D7_14_v3	3121136	-3.39058	PF3D7_1475800	conserved Plasmodium protein, unknown function		Pf3D7_08_v3	907489	2.54993	PF3D7_0820000	Snf2-related CBP activator, putative
Pf3D7_14_v3	3286542	-3.58382	PF3D7_1480000	rifin		Pf3D7_08_v3	1400274	2.33714	PF3D7_0832400	stevor
						Pf3D7_08_v3	1412120	2.48547	PF3D7_0832800	rifin
						Pf3D7_08_v3	1414615	2.71799	PF3D7_0832900	stevor
						Pf3D7_08_v3	1420874	2.53413	PF3D7_0833100	rifin
						Pf3D7_08_v3	1428058	2.60247	PF3D7_0833200	rifin
						Pf3D7_08_v3	1430463	2.85359	PF3D7_0833300	erythrocyte membrane protein 1 (PfEMP1), exon 2, pseudogene
						Pf3D7_08_v3	1435888	2.51328	PF3D7_0833500	erythrocyte membrane protein 1, PfEMP1
						Pf3D7_09_v3	27697	2.90296	PF3D7_0900100	erythrocyte membrane protein 1, PfEMP1
						Pf3D7_09_v3	53176	2.73912	PF3D7_0900800	erythrocyte membrane protein 1 (PfEMP1), exon 2, pseudogene
						Pf3D7_09_v3	64296	2.89028	PF3D7_0901200	Plasmodium exported protein, unknown function, fragment
						Pf3D7_09_v3	384577	2.49284	PF3D7_0908300	conserved protein, unknown function
						Pf3D7_09_v3	490719	2.67221	PF3D7_0910600	SNARE protein
						Pf3D7_09_v3	527664	2.33222	PF3D7_0911500	conserved Plasmodium protein, unknown function
						Pf3D7_09_v3	761663	2.71028	PF3D7_0918500	telomerase RNA
						Pf3D7_09_v3	911770	2.45069	PF3D7_0922400	para-aminobenzoic acid synthetase
						Pf3D7_09_v3	1068965	2.87206	PF3D7_0926300	protein kinase, putative
						Pf3D7_09_v3	1146960	2.35541	PF3D7_0928500	conserved Plasmodium protein, unknown function
						Pf3D7_09_v3	1163643	2.72352	PF3D7_0929100	conserved protein, unknown function
						Pf3D7_09_v3	1319060	2.29537	PF3D7_0933200	calcyclin-binding protein, putative
						Pf3D7_09_v3	1481910	2.65336	PF3D7_0937500	rifin
						Pf3D7_10_v3	266318	2.77324	PF3D7_1006300	conserved Plasmodium protein, unknown function
						Pf3D7_10_v3	287171	2.30129	PF3D7_1007100	roadblock/LC7 domain-containing protein, putative
						Pf3D7_10_v3	1298405	2.51285	PF3D7_1032200	conserved Plasmodium protein, unknown function
						Pf3D7_10_v3	1355442	2.66654	PF3D7_1033900	ubiquitin-conjugating enzyme E2, putative
						Pf3D7_10_v3	1590914	2.39391	PF3D7_1039600	exported protein family 1, pseudogene
						Pf3D7_10_v3	1591976	4.12498	PF3D7_1039700	Pfmc-2TM Maurer's cleft two transmembrane protein
						Pf3D7_10_v3	1600279	2.76061	PF3D7_1040000	rifin
						Pf3D7_10_v3	1636692	3.16286	PF3D7_1041100	rifin
						Pf3D7_11_v3	60066	2.36026	PF3D7_1100800	Pfmc-2TM Maurer's cleft two transmembrane protein
						Pf3D7_11_v3	66707	2.31876	PF3D7_1101100	rifin
						Pf3D7_11_v3	70171	2.95571	PF3D7_1101200	rifin
						Pf3D7_11_v3	76841	3.58659	PF3D7_1101400	rifin, pseudogene
						Pf3D7_11_v3	86113	3.32559	PF3D7_1101700	Pfmc-2TM Maurer's cleft two transmembrane protein
						Pf3D7_11_v3	305839	2.56567	PF3D7_1107300	polyadenylate-binding protein-interacting protein 1, putative
						Pf3D7_11_v3	389452	2.34666	PF3D7_1109200	conserved Plasmodium protein, unknown function
						Pf3D7_11_v3	759611	2.35926	PF3D7_1120000	conserved protein, unknown function
						Pf3D7_11_v3	1602765	2.7064	PF3D7_1140200	conserved Plasmodium protein, unknown function
						Pf3D7_11_v3	1667149	2.38346	PF3D7_1141500	conserved Plasmodium protein, unknown function
						Pf3D7_11_v3	1735714	2.55394	PF3D7_1143400	translation initiation factor eIF-1A, putative
						Pf3D7_11_v3	1824695	2.8059	PF3D7_1146100	conserved protein, unknown function
						Pf3D7_11_v3	2009889	2.48262	PF3D7_1149900	stevor
						Pf3D7_11_v3	2022592	3.25587	PF3D7_1150300	rifin
						Pf3D7_12_v3	43869	2.35988	PF3D7_1200500	rifin
						Pf3D7_12_v3	47216	2.97733	PF3D7_1200600	erythrocyte membrane protein 1, PfEMP1
						Pf3D7_12_v3	119530	2.50696	PF3D7_1202300	dynein heavy chain, putative
						Pf3D7_12_v3	527228	2.34359	PF3D7_1211800	polyubiquitin
						Pf3D7_12_v3	767785	2.49025	PF3D7_1219300	erythrocyte membrane protein 1, PfEMP1
						Pf3D7_12_v3	815821	2.3392	PF3D7_1220300	cell cycle associated protein, putative
						Pf3D7_12_v3	1231966	2.757	PF3D7_1229900	conserved Plasmodium protein, unknown function
						Pf3D7_12_v3	1701759	2.44464	PF3D7_1240300	erythrocyte membrane protein 1, PfEMP1
						Pf3D7_12_v3	1715896	2.63215	PF3D7_1240500	Plasmodium RNA of unknown function RUF6
						Pf3D7_12_v3	1743043	2.48157	PF3D7_1240900	erythrocyte membrane protein 1, PfEMP1
						Pf3D7_12_v3	1947138	2.3056	PF3D7_1247000	DNA replication origin binding protein, putative
						Pf3D7_12_v3	2017734	2.41134	PF3D7_1249500	protein CutA, putative
						Pf3D7_12_v3	2208341	2.46993	PF3D7_1254200	rifin
						Pf3D7_12_v3	2222249	2.71174	PF3D7_1254600	stevor
						Pf3D7_12_v3	2229463	2.30815	PF3D7_1254800	rifin
						Pf3D7_12_v3	2235778	3.22094	PF3D7_1255000	rifin
						Pf3D7_12_v3	2238637	3.23372	PF3D7_1255100	rifin
						Pf3D7_12_v3	2241378	2.92548	PF3D7_1255200	erythrocyte membrane protein 1, PfEMP1
						Pf3D7_13_v3	28481	2.88429	PF3D7_1300100	erythrocyte membrane protein 1, PfEMP1
						Pf3D7_13_v3	30623	2.7853	PF3D7_1300200	rifin
						Pf3D7_13_v3	48016	2.90131	PF3D7_1300400	rifin
						Pf3D7_13_v3	60457	2.42555	PF3D7_1300800	erythrocyte membrane protein 1 (PfEMP1), pseudogene
						Pf3D7_13_v3	63538	2.46743	PF3D7_1300900	stevor
						Pf3D7_13_v3	405592	2.93997	PF3D7_1308800	tyrosine recombinase
						Pf3D7_13_v3	698620	2.63184	PF3D7_1316800	protein transport protein SEC20, putative
						Pf3D7_13_v3	983167	3.21329	PF3D7_1323700	glideosome associated protein with multiple membrane spans 1
						Pf3D7_13_v3	1086520	2.57233	PF3D7_1326000	conserved Plasmodium protein, unknown function
						Pf3D7_13_v3	1139839	2.35102	PF3D7_1327100	conserved protein, unknown function
						Pf3D7_13_v3	1291975	2.30667	PF3D7_1330700	GPI transamidase subunit PIG-U, putative
						Pf3D7_13_v3	1304362	2.44008	PF3D7_1331100	DNA polymerase theta, putative
						Pf3D7_13_v3	1317130	2.32678	PF3D7_1331600	protein tyrosine phosphatase-like protein, putative
						Pf3D7_13_v3	1359505	2.45786	PF3D7_1333100	conserved Plasmodium protein, unknown function
						Pf3D7_13_v3	1388608	2.31512	PF3D7_1333900	conserved Plasmodium protein, unknown function
						Pf3D7_13_v3	1453077	3.04332	PF3D7_1335500	DNA replication complex GINS protein, putative
						Pf3D7_13_v3	1809986	2.38476	PF3D7_1345100	thioredoxin 2
						Pf3D7_13_v3	2269863	2.30175	PF3D7_1357100	elongation factor 1-alpha
						Pf3D7_13_v3	2428336	2.37986	PF3D7_1360700	E3 SUMO-protein ligase PIAS, putative
						Pf3D7_13_v3	2453628	2.78094	PF3D7_1361100	protein transport protein Sec24A
						Pf3D7_13_v3	2533455	2.38989	PF3D7_1363000	conserved Plasmodium protein, unknown function
						Pf3D7_13_v3	2541422	2.31835	PF3D7_1363200	bifunctional polynucleotide phosphatase/kinase
						Pf3D7_13_v3	2558127	2.45401	PF3D7_1363800	nuclear fusion protein, putative
						Pf3D7_13_v3	2679520	2.52901	PF3D7_1367000	suppressor of kinetochore protein 1, putative
						Pf3D7_13_v3	2864812	2.80855	PF3D7_1372800	stevor
						Pf3D7_13_v3	2885923	2.38575	PF3D7_1373500	erythrocyte membrane protein 1, PfEMP1
						Pf3D7_14_v3	4197	2.38912	PF3D7_1400100	erythrocyte membrane protein 1 (PfEMP1), pseudogene
						Pf3D7_14_v3	406280	2.36375	PF3D7_1410300	WD repeat-containing protein, putative
						Pf3D7_14_v3	844117	2.68745	PF3D7_1420300	DNL-type zinc finger protein
						Pf3D7_14_v3	939194	2.7546	PF3D7_1423300	serine/threonine protein phosphatase 7
						Pf3D7_14_v3	956601	2.5349	PF3D7_1423600	calcium-dependent protein kinase, putative
						Pf3D7_14_v3	1097619	2.44059	PF3D7_1428000	conserved Plasmodium membrane protein, unknown function
						Pf3D7_14_v3	1280620	2.94898	PF3D7_1432400	leucine-rich repeat protein
						Pf3D7_14_v3	1624528	2.31772	PF3D7_1440000	conserved Plasmodium protein, unknown function
						Pf3D7_14_v3	1823873	2.37906	PF3D7_1444100	conserved Plasmodium protein, unknown function
						Pf3D7_14_v3	1886768	2.72237	PF3D7_1445900	ATP-dependent RNA helicase DDX5, putative
						Pf3D7_14_v3	1937901	2.29578	PF3D7_1447400	conserved Plasmodium protein, unknown function
						Pf3D7_14_v3	2655800	2.36469	PF3D7_1465600	conserved Plasmodium protein, unknown function
						Pf3D7_14_v3	3196021	2.74308	PF3D7_1477600	surface-associated interspersed protein 14.1 (SURFIN 14.1)
						Pf3D7_14_v3	3266321	4.34134	PF3D7_1479400	rifin
